# Supplementary material for: Global, regional, and national trends in gastric cancer burden: 1990-2021 and projections to 2040
Source: Front Oncol. 2024 Dec 12;14:1468488. doi: 10.3389/fonc.2024.1468488 (PMC11669584; doi:10.3389/fonc.2024.1468488)
Supplement: Supplementary file 3 [file Table1.xlsx]

## Sheet: Catalog
Table	Title
Supplementary Table 2	Death cases and ASMR of GC in 1990 and 2021, by gender and GBD region.
Supplementary Table 3	DALYs and age-standardized DALYs rate of GC in 1990 and 2021, by gender and GBD region.
Supplementary Table 4	Incident cases and ASIR of GC in 1990 and 2021 by 204 countries and territories.
Supplementary Table 5	Death cases and ASMR of GC in 1990 and 2021 by 204 countries and territories.
Supplementary Table 6	DALYs and age-standardized DALYs rate of GC in 1990 and 2019 by 204 countries and territories.
Supplementary Table 7	Results of the APC from the joinpoint regression analysis.
Supplementary Table 8	Frontier and effective difference of GC ASIR by 204 countries and territories.
Supplementary Table 9	Frontier and effective difference of GC ASMR by 204 countries and territories.
Supplementary Table 10	Frontier and effective difference of GC age-standardized DALYs rate by 204 countries and territories.

## Sheet: Supplementary Table 2
Supplementary Table 2. Death cases and ASMR of GC in 1990 and 2021, by gender and GBD region.
Characteristics	Death cases			ASMR
	1990 (95% UI)	2021 (95% UI)	Percentage change (%, 95% UI)	1990 (95% UI)	2021 (95% UI)	AAPC (95% CI)
Global	854,000 (773,000–940,000)	954,000 (822,000–1,090,000)	11.7 (-0.7–26.8)	22.0 (20.0–24.2)	11.2 (9.6–12.7)	-2.2 (-2.3 to -2.1)*
Sex
Female	316,000 (287,000–345,000)	330,000 (287,000–368,000)	4.5 (-7.9–18.7)	15.0 (13.6–16.5)	7.1 (6.2–8.0)	-2.4 (-2.5 to -2.3)*
Male	539,000 (460,000–612,000)	625,000 (514,000–750,000)	15.9 (-1.8–37.9)	30.4 (26.4–34.5)	16.0 (13.2–19.1)	-2.1 (-2.2 to -1.9)*
21 GBD Regions
East Asia	381,000 (318,000–449,000)	456,000 (356,000–567,000)	19.5 (-4.5–55.0)	45.2 (38.3–53.4)	21.3 (16.6–26.2)	-2.4 (-2.6 to -2.2)*
Southeast Asia	27,400 (22,200–31,300)	43,300 (37,500–51,200)	57.8 (36.7–92.5)	10.9 (8.9–12.5)	6.8 (5.9–8.2)	-1.5 (-1.6 to -1.4)*
South Asia	46,000 (39,100–58,600)	82,900 (71,200–99,400)	80.2 (56.6–111.3)	7.9 (6.7–10.2)	5.7 (4.9–6.8)	-1.0 (-1.4 to -0.6)*
Central Asia	12,400 (11,800–13,100)	9,330 (8,400–10,400)	-24.5 (-32.2 to -16.4)	26.3 (24.9–27.8)	11.6 (10.5–12.8)	-2.7 (-2.8 to -2.5)*
Eastern Europe	83,300 (81,100–85,100)	42,700 (39,300–46,100)	-48.8 (-52.8 to -44.4)	29.7 (28.9–30.3)	12.2 (11.2–13.1)	-2.9 (-3.3 to -2.4)*
Central Europe	27,200 (26,100–28,200)	19,200 (17,700–20,700)	-29.5 (-34.4 to -23.9)	18.5 (17.7–19.2)	8.5 (7.9–9.2)	-2.5 (-2.6 to -2.4)*
Western Europe	86,100 (80,700–89,100)	56,300 (49,600–60,200)	-34.6 (-39.1 to -31.2)	14.5 (13.6–15.0)	5.6 (5.0–5.9)	-3.0 (-3.2 to -2.9)*
North Africa and Middle East	24,500 (18,600–27,700)	39,700 (27,900–45,100)	62.2 (42.8–85.0)	15.2 (11.5–17.2)	9.4 (6.7–10.7)	-1.5 (-1.6 to -1.4)*
Eastern Sub-Saharan Africa	8,230 (6,530–9,440)	11,500 (9,520–13,500)	40.2 (22.6–66.2)	11.1 (8.8–12.7)	7.1 (5.9–8.3)	-1.4 (-1.5 to -1.4)*
Western Sub-Saharan Africa	6,710 (5,700–7,870)	12,200 (9,470–14,300)	81.2 (49.6–114.2)	8.0 (6.8–9.5)	6.7 (5.3–7.9)	-0.6 (-0.6 to -0.5)*
Southern Sub-Saharan Africa	2,150 (1,700–2,410)	3,970 (3,310–4,470)	84.4 (63.1–108.3)	8.1 (6.4–9.1)	7.1 (5.9–8.0)	-0.5 (-0.8 to -0.1)*
Central Sub-Saharan Africa	2,570 (1,890–3,140)	4,610 (3,470–5,730)	79.2 (36.4–134.3)	12.1 (9.1–14.7)	8.9 (6.8–11.1)	-1.0 (-1.2 to -0.8)*
Central Latin America	16,500 (15,800–17,000)	28,800 (25,600–32,300)	74.8 (56.7–95.3)	21.1 (20.2–21.8)	11.7 (10.4–13.1)	-1.9 (-2.1 to -1.7)*
Southern Latin America	8,440 (7,960–8,910)	9,290 (8,380–10,100)	10.2 (0.4–20.4)	18.7 (17.6–19.7)	10.5 (9.5–11.4)	-1.8 (-2.1 to -1.5)*
Andean Latin America	6,460 (5,700–7,320)	12,400 (10,000–15,100)	91.6 (54.5–137.6)	32.8 (28.9–37.3)	21.3 (17.3–26.1)	-1.3 (-2.1 to -0.6)*
Tropical Latin America	16,800 (16,000–17,400)	24,900 (23,100–26,200)	48.0 (40.7–55.0)	19.5 (18.4–20.4)	9.8 (9.0–10.3)	-2.2 (-2.4 to -1.9)*
Caribbean	3,140 (2,870–3,450)	4,190 (3,630–4,810)	33.5 (15.6–53.4)	12.4 (11.3–13.6)	7.8 (6.7–8.9)	-1.4 (-1.7 to -1.2)*
Australasia	1,800 (1,690–1,910)	2,190 (1,920–2,390)	21.4 (10.4–32.6)	7.7 (7.2–8.2)	3.9 (3.5–4.3)	-2.1 (-2.3 to -1.9)*
Oceania	497 (358–641)	957 (744–1,200)	92.5 (46.6–148.5)	17.8 (13.1–22.5)	13.5 (10.7–16.6)	-0.9 (-0.9 to -0.9)*
High-income Asia Pacific	72,700 (68,000–75,600)	70,700 (60,300–77,100)	-2.8 (-13.4–6.0)	37.1 (34.5–38.6)	13.1 (11.5–14.1)	-3.3 (-3.5 to -3.2)*
High-income North America	19,800 (18,500–20,600)	19,400 (17,700–20,400)	-2.4 (-6.3–1.0)	5.6 (5.2–5.8)	3.0 (2.7–3.1)	-2.1 (-2.1 to -2.0)*
5 SDI Regions
High SDI	176,000 (166,000–181,000)	154,000 (137,000–165,000)	-12.6 (-19.2 to -8.0)	15.9 (15.0–16.4)	6.8 (6.2–7.3)	-2.7 (-2.8 to -2.6)*
High-middle SDI	305,000 (275,000–331,000)	295,000 (245,000–344,000)	-3.2 (-16.3–14.5)	31.1 (28.1–33.7)	14.9 (12.4–17.4)	-2.3 (-2.5 to -2.2)*
Middle SDI	284,000 (247,000–329,000)	356,000 (294,000–424,000)	25.5 (5.2–51.3)	28.1 (24.6–32.7)	13.7 (11.3–16.2)	-2.3 (-2.5 to -2.2)*
Low-middle SDI	62,600 (55,000–76,300)	107,000 (94,100–122,000)	71.7 (54.1–94.1)	10.4 (9.2–12.8)	7.7 (6.7–8.8)	-1.0 (-1.1 to -0.8)*
Low SDI	26,400 (21,000–30,200)	41,200 (32,500–46,900)	56.0 (39.9–79.1)	11.9 (9.4–13.6)	8.5 (6.7–9.6)	-1.1 (-1.2 to -0.9)*
Statistically significant AAPC analysis results are marked with an asterisk (*). ASMR, age-standardized mortality rate; GC, gastric cancer; GBD, Global Burden of Diseases, Injuries, and Risk Factors Study; UI, uncertainty interval; AAPC, average annual percentage change; CI, confidence interval; SDI, Socio-demographic Index.

## Sheet: Supplementary Table 3
Supplementary Table 3. DALYs and age-standardized DALYs rate of GC in 1990 and 2021, by gender and GBD region.
Characteristics	DALYs			Age-standardized DALYs rate
	1990 (95% UI)	2021 (95% UI)	Percentage change (%, 95% UI)	1990 (95% UI)	2021 (95% UI)	AAPC (95% CI)
Global	23,240,000 (20,610,000–25,530,000)	22,790,000 (19,580,000–26,120,000)	-1.9 (-13.0–11.9)	559.7 (499.1–615.8)	262.7 (226.1–301.0)	-2.4 (-2.5 to -2.3)*
Sex
Female	8,160,000 (7,420,000–8,980,000)	7,510,000 (6,720,000–8,390,000)	-7.9 (-18.7–5.6)	373.6 (340.1–411.0)	165.6 (148.1–185.0)	-2.6 (-2.7 to -2.5)*
Male	15,080,000 (12,580,000–17,170,000)	15,270,000 (12,570,000–18,640,000)	1.3 (-14.6–21.4)	767.7 (648.1–872.0)	371.2 (305.9–451.1)	-2.3 (-2.5 to -2.2)*
21 GBD Regions
East Asia	10,990,000 (9,060,000–12,870,000)	10,920,000 (8,490,000–13,670,000)	-0.6 (-21.2–30.1)	1160.2 (965.3–1363.0)	496.9 (386.2–619.7)	-2.7 (-2.9 to -2.6)*
Southeast Asia	820,000 (659,000–942,000)	1,190,000 (1,020,000–1,400,000)	45.5 (24.7–77.0)	285.4 (229.9–326.6)	170.8 (146.6–201.1)	-1.6 (-1.7 to -1.6)*
South Asia	1,430,000 (1,230,000–1,790,000)	2,300,000 (2,000,000–2,770,000)	60.3 (39.5–89.1)	215.6 (183.7–273.2)	145.5 (126.3–175.4)	-1.2 (-1.4 to -1.0)*
Central Asia	360,000 (343,000–379,000)	264,000 (236,000–299,000)	-26.5 (-34.4 to -18.0)	720.8 (687.2–760.1)	298.6 (268.0–336.4)	-2.9 (-3.0 to -2.7)*
Eastern Europe	2,260,000 (2,220,000–2,310,000)	1,030,000 (943,000–1,120,000)	-54.4 (-58.4 to -50.4)	805.5 (787.5–821.2)	306.6 (280.0–332.6)	-3.1 (-3.6 to -2.7)*
Central Europe	666,000 (642,000–689,000)	419,000 (387,000–452,000)	-37.2 (-41.6 to -31.9)	444.4 (427.9–459.5)	201.3 (185.9–217.3)	-2.6 (-2.6 to -2.5)*
Western Europe	1,770,000 (1,690,000–1,820,000)	1,040,000 (951,000–1,100,000)	-41.3 (-44.5 to -38.5)	316.1 (302.9–324.9)	120.4 (112.3–126.2)	-3.1 (-3.2 to -3.0)*
North Africa and Middle East	708,000 (532,000–800,000)	1,060,000 (732,000–1,220,000)	49.4 (29.7–71.4)	380.2 (288.7–429.9)	217.4 (151.8–247.8)	-1.8 (-1.9 to -1.7)*
Eastern Sub-Saharan Africa	252,000 (199,000–287,000)	345,000 (281,000–404,000)	36.7 (18.8–64.6)	292.7 (232.1–335.2)	175.5 (144.4–205.2)	-1.7 (-1.7 to -1.6)*
Western Sub-Saharan Africa	187,000 (157,000–218,000)	338,000 (257,000–405,000)	81.1 (47.7–115.8)	196.5 (166.8–230.7)	156.1 (120.9–184.5)	-0.7 (-0.8 to -0.7)*
Southern Sub-Saharan Africa	62,800 (49,900–70,300)	112,000 (94,000–128,000)	77.9 (56.3–102.7)	208.1 (164.7–233.5)	177.7 (148.5–201.9)	-0.6 (-1.0 to -0.1)*
Central Sub-Saharan Africa	77,400 (57,100–94,800)	139,000 (104,000–175,000)	79.9 (33.8–136.4)	305.9 (225.6–372.7)	220.0 (165.5–273.4)	-1.1 (-1.2 to -0.9)*
Central Latin America	427,000 (414,000–439,000)	723,000 (645,000–814,000)	69.1 (50.2–90.1)	482.2 (466.6–496.6)	282.6 (252.2–317.9)	-1.7 (-1.9 to -1.5)*
Southern Latin America	201,000 (190,000–213,000)	206,000 (189,000–223,000)	2.3 (-6.7–12.4)	432.4 (408.3–457.0)	241.1 (221.1–261.6)	-1.8 (-2.1 to -1.6)*
Andean Latin America	169,000 (147,000–191,000)	293,000 (235,000–359,000)	73.7 (38.1–116.5)	773.2 (678.8–875.0)	485.4 (391.2–595.1)	-1.4 (-2.1 to -0.8)*
Tropical Latin America	449,000 (433,000–464,000)	619,000 (587,000–649,000)	37.9 (31.1–44.3)	463.9 (444.9–480.6)	237.8 (225.1–249.3)	-2.1 (-2.3 to -1.9)*
Caribbean	79,100 (71,400–88,000)	104,000 (89,200–121,000)	32.0 (12.5–53.8)	296.4 (268.5–329.4)	195.7 (167.1–226.7)	-1.2 (-1.5 to -0.9)*
Australasia	39,900 (37,600–41,900)	42,600 (38,800–46,100)	6.9 (-2.5–16.0)	171.5 (161.9–180.6)	84.9 (77.9–91.4)	-2.2 (-2.3 to -2.1)*
Oceania	16,000 (11,100–20,700)	30,300 (23,300–38,300)	89.7 (41.9–148.9)	456.4 (329.1–588.2)	341.8 (265.8–428.0)	-0.9 (-1.0 to -0.9)*
High-income Asia Pacific	1,830,000 (1,690,000–1,910,000)	1,190,000 (1,060,000–1,290,000)	-34.8 (-40.7 to -28.5)	900.5 (832.2–937.9)	273.1 (250.2–294.4)	-3.8 (-3.9 to -3.7)*
High-income North America	439,000 (420,000–451,000)	420,000 (396,000–437,000)	-4.3 (-7.4 to -1.3)	129.3 (124.2–132.7)	70.9 (67.4–73.5)	-1.9 (-2.0 to -1.8)*
5 SDI Regions
High SDI	4,100,000 (3,900,000–4,220,000)	2,900,000 (2,650,000–3,100,000)	-29.3 (-33.3 to -25.2)	381.1 (362.2–392.2)	146.1 (135.6–155.9)	-3.1 (-3.2 to -3.0)*
High-middle SDI	8,240,000 (7,280,000–9,010,000)	6,900,000 (5,700,000–8,140,000)	-16.3 (-28.8–0.5)	802.7 (711.8–876.8)	353.2 (291.9–416.8)	-2.6 (-2.8 to -2.4)*
Middle SDI	8,210,000 (7,030,000–9,510,000)	8,820,000 (7,340,000–10,570,000)	7.5 (-10.4–30.8)	721.8 (624.1–835.4)	320.2 (266.1–382.9)	-2.6 (-2.8 to -2.4)*
Low-middle SDI	1,870,000 (1,630,000–2,260,000)	2,950,000 (2,600,000–3,360,000)	57.5 (41.3–78.7)	274.5 (239.9–333.5)	192.6 (169.4–219.1)	-1.1 (-1.3 to -1.0)*
Low SDI	796,000 (636,000–911,000)	1,200,000 (940,000–1,370,000)	50.7 (35.2–73.5)	312.0 (248.6–357.3)	209.8 (165.6–239.0)	-1.3 (-1.3 to -1.2)*
Statistically significant AAPC analysis results are marked with an asterisk (*). DALYs, disability-adjusted life years; GC, gastric cancer; GBD, Global Burden of Diseases, Injuries, and Risk Factors Study; UI, uncertainty interval; AAPC, average annual percentage change; CI, confidence interval; SDI, Socio-demographic Index.

## Sheet: Supplementary Table 4
Supplementary Table 2. Incident cases and ASIR of GC in 1990 and 2021 by 204 countries and territories
	Incident cases			ASIR per 100,000
Characteristics	1990 N (95% UI)	2021 N (95% UI)	Percentage change (%)	1990 N (95% UI)	2021 N (95% UI)	AAPC (95% CI)
Afghanistan	2,760 (1,610–3,780)	3,480 (1,870–4,820)	26.1 (-6.7–71.6)	39.7 (23.3–53.7)	32.9 (17.9–45.0)	-0.6 (-0.7 to -0.5)*
Albania	337 (278–410)	462 (350–599)	36.9 (3.9–86.3)	16.9 (14.0–20.8)	10.6 (8.0–13.7)	-1.6 (-2.2 to -1.0)*
Algeria	664 (486–809)	1,240 (931–1,530)	86.5 (43.7–133.3)	6.0 (4.4–7.2)	3.8 (2.8–4.6)	-1.5 (-1.6 to -1.4)*
American Samoa	5 (4–6)	8 (7–10)	76.4 (41.7–123.5)	20.6 (17.9–26.0)	18.0 (14.8–22.5)	-0.4 (-0.6 to -0.1)*
Andorra	8 (6–12)	13 (9–18)	54.5 (-0.7–131.9)	15.1 (10.8–20.5)	8.4 (5.9–11.3)	-2.0 (-2.4 to -1.7)*
Angola	525 (371–672)	983 (711–1,260)	87.3 (30.0–166.5)	13.3 (9.5–16.7)	8.4 (6.1–10.6)	-1.4 (-1.8 to -1.1)*
Antigua and Barbuda	9 (9–10)	10 (10–11)	12.1 (-0.3–25.3)	17.2 (15.8–18.6)	10.1 (9.3–11.0)	-1.5 (-2.1 to -1.0)*
Argentina	4,520 (4,210–4,840)	4,960 (4,460–5,410)	9.7 (-1.4–22.7)	14.2 (13.2–15.2)	8.9 (8.0–9.7)	-1.5 (-1.8 to -1.1)*
Armenia	616 (583–652)	486 (429–557)	-21.1 (-31.3 to -8.5)	22.2 (20.8–23.6)	11.2 (9.9–12.8)	-2.2 (-3.1 to -1.2)*
Australia	1,930 (1,800–2,050)	2,610 (2,300–2,870)	34.9 (21.1–48.9)	9.9 (9.2–10.5)	5.7 (5.1–6.3)	-1.7 (-1.9 to -1.5)*
Austria	2,330 (2,170–2,480)	1,220 (1,090–1,350)	-47.6 (-52.9 to -41.7)	19.3 (17.9–20.5)	6.7 (6.0–7.4)	-3.3 (-3.7 to -2.9)*
Azerbaijan	1,310 (1,070–1,540)	1,460 (1,130–1,970)	11.4 (-14.8–43.7)	25.6 (20.9–30.1)	14.4 (11.3–19.2)	-1.9 (-2.1 to -1.6)*
Bahamas	22 (20–23)	36 (28–44)	65.2 (29.3–106.7)	13.7 (12.7–14.9)	8.9 (7.2–10.8)	-1.1 (-1.5 to -0.7)*
Bahrain	21 (17–25)	51 (41–62)	146.6 (96.3–203.4)	13.6 (11.3–16.3)	7.0 (5.6–8.5)	-2.2 (-2.7 to -1.7)*
Bangladesh	4,810 (3,270–5,930)	7,370 (5,010–9,490)	53.4 (14.5–108.2)	9.9 (6.8–12.2)	5.4 (3.6–6.9)	-1.9 (-2.2 to -1.5)*
Barbados	51 (47–56)	51 (39–63)	-0.4 (-23.9–26.7)	17.0 (15.8–18.5)	9.9 (7.6–12.4)	-1.7 (-2.3 to -1.1)*
Belarus	4,440 (4,050–4,860)	2,410 (1,910–2,920)	-45.6 (-57.6 to -33.0)	34.3 (31.3–37.6)	15.4 (12.2–18.6)	-2.6 (-3.2 to -2.0)*
Belgium	2,010 (1,840–2,170)	1,280 (1,130–1,420)	-36.2 (-43.0 to -28.8)	12.9 (11.8–13.9)	5.4 (4.8–5.9)	-2.8 (-3.1 to -2.4)*
Belize	11 (10–12)	28 (24–32)	150.5 (115.4–190.3)	11.9 (11.0–12.8)	9.3 (8.2–10.7)	-0.6 (-1.1 to -0.2)*
Benin	234 (185–282)	454 (313–569)	94.1 (46.5–153.1)	11.9 (9.5–14.3)	9.1 (6.4–11.4)	-0.8 (-1.0 to -0.7)*
Bermuda	8 (8–9)	8 (7–10)	-5.7 (-21.1–16.5)	13.4 (12.4–14.5)	5.6 (4.8–7.0)	-3.0 (-3.6 to -2.3)*
Bhutan	21 (13–29)	33 (23–45)	59.4 (17.3–128.8)	8.1 (5.4–11.2)	5.5 (3.9–7.5)	-1.2 (-1.3 to -1.1)*
Bolivia (Plurinational State of)	1,490 (1,230–1,800)	2,700 (2,020–3,580)	80.6 (37.7–144.3)	48.0 (39.8–57.6)	30.8 (23.1–40.5)	-1.4 (-1.5 to -1.4)*
Bosnia and Herzegovina	557 (474–657)	571 (441–731)	2.5 (-23.7–28.3)	13.7 (11.7–16.2)	9.1 (7.1–11.6)	-1.2 (-1.7 to -0.8)*
Botswana	56 (38–72)	78 (55–101)	38.7 (-1.8–107.1)	10.3 (7.1–13.1)	5.5 (3.9–7.0)	-2.0 (-2.7 to -1.4)*
Brazil	16,600 (15,900–17,300)	25,100 (23,400–26,400)	50.9 (43.3–58.2)	19.1 (18.1–19.9)	10.0 (9.3–10.5)	-2.1 (-2.3 to -1.8)*
Brunei Darussalam	29 (22–35)	45 (36–54)	52.0 (20.6–92.2)	27.2 (20.0–32.6)	13.0 (10.6–15.4)	-2.4 (-2.9 to -2.0)*
Bulgaria	2,650 (2,390–2,950)	1,700 (1,420–2,000)	-36.0 (-48.2 to -20.5)	22.0 (20.0–24.3)	12.1 (10.1–14.3)	-1.9 (-2.5 to -1.2)*
Burkina Faso	571 (431–694)	1,000 (676–1,260)	75.1 (35.0–125.1)	13.6 (10.4–16.5)	11.2 (7.7–14.0)	-0.6 (-0.9 to -0.4)*
Burundi	290 (199–367)	371 (264–476)	28.2 (-4.6–73.8)	12.2 (8.5–15.3)	7.5 (5.4–9.5)	-1.6 (-1.7 to -1.5)*
Cabo Verde	72 (56–86)	101 (79–134)	39.3 (4.9–86.6)	30.9 (24.1–37.0)	23.5 (18.4–30.8)	-0.9 (-1.7 to -0.1)*
Cambodia	749 (561–950)	1,290 (950–1,690)	72.1 (21.5–137.0)	16.1 (12.0–20.5)	10.5 (8.0–13.5)	-1.4 (-1.4 to -1.3)*
Cameroon	523 (405–627)	1,200 (746–1,610)	129.5 (62.6–217.3)	12.1 (9.5–14.5)	9.9 (6.4–13.0)	-0.7 (-0.7 to -0.6)*
Canada	3,530 (3,260–3,770)	4,650 (4,130–5,150)	31.8 (16.1–47.8)	10.8 (10.0–11.5)	6.5 (5.8–7.2)	-1.6 (-1.9 to -1.2)*
Central African Republic	199 (144–244)	290 (200–385)	46.1 (10.4–92.5)	16.9 (12.3–20.6)	12.5 (8.9–15.9)	-1.0 (-1.0 to -0.9)*
Chad	314 (246–385)	718 (510–928)	128.4 (72.1–200.9)	11.3 (8.9–13.8)	12.7 (9.1–16.3)	0.4 (0.2–0.7)*
Chile	3,390 (3,130–3,640)	4,370 (3,910–4,820)	28.9 (15.1–44.9)	34.3 (31.7–36.9)	16.9 (15.2–18.7)	-2.2 (-2.5 to -1.9)*
China	407,000 (338,000–478,000)	612,000 (472,000–766,000)	50.1 (18.8–96.5)	48.0 (40.2–56.7)	29.1 (22.4–36.2)	-1.6 (-1.7 to -1.5)*
Colombia	5,270 (5,010–5,550)	7,910 (6,590–9,410)	50.1 (25.4–80.4)	30.6 (28.9–32.3)	14.4 (12.0–17.1)	-2.5 (-2.8 to -2.2)*
Comoros	19 (13–25)	32 (24–43)	70.9 (22.1–142.4)	9.5 (6.6–12.4)	6.7 (5.0–8.7)	-1.2 (-1.4 to -1.0)*
Congo	154 (118–187)	231 (162–298)	49.7 (8.2–104.0)	14.5 (11.2–17.5)	8.5 (6.2–10.6)	-1.7 (-1.9 to -1.5)*
Cook Islands	1 (1–2)	2 (1–2)	24.9 (-1.7–57.9)	11.6 (9.6–14.5)	7.0 (5.6–8.8)	-1.6 (-1.7 to -1.5)*
Costa Rica	636 (590–677)	985 (865–1,120)	55.0 (34.8–77.2)	36.6 (33.9–39.0)	17.9 (15.8–20.4)	-2.2 (-2.6 to -1.9)*
Croatia	1,560 (1,400–1,720)	968 (813–1,140)	-37.9 (-49.9 to -24.0)	26.5 (23.8–29.3)	10.7 (9.0–12.6)	-2.9 (-3.0 to -2.7)*
Cuba	818 (760–882)	1,160 (984–1,350)	42.0 (19.5–68.8)	8.0 (7.4–8.6)	5.9 (5.0–6.9)	-0.9 (-1.5 to -0.3)*
Cyprus	82 (69–110)	136 (106–164)	65.3 (26.9–110.7)	11.8 (9.9–15.8)	6.8 (5.2–8.1)	-1.9 (-2.1 to -1.6)*
Czechia	2,540 (2,320–2,800)	1,520 (1,300–1,760)	-40.3 (-49.9 to -28.3)	18.2 (16.7–20.0)	7.0 (5.9–8.1)	-3.0 (-3.2 to -2.7)*
Côte d'Ivoire	169 (126–206)	368 (254–487)	118.0 (59.6–200.1)	4.3 (3.3–5.2)	3.3 (2.4–4.3)	-0.8 (-1.1 to -0.6)*
Democratic People's Republic of Korea	4,620 (3,370–6,010)	8,050 (6,050–10,100)	74.2 (28.6–139.3)	27.9 (20.6–35.8)	24.0 (18.2–30.2)	-0.5 (-0.5 to -0.4)*
Democratic Republic of the Congo	1,590 (1,160–2,010)	3,050 (2,180–3,900)	91.2 (37.7–160.3)	10.4 (7.6–12.9)	8.4 (6.1–10.7)	-0.7 (-0.8 to -0.5)*
Denmark	866 (805–924)	747 (670–826)	-13.7 (-23.4 to -3.7)	10.7 (10.0–11.4)	6.3 (5.6–6.9)	-1.8 (-2.1 to -1.4)*
Djibouti	12 (9–16)	46 (32–64)	280.7 (167.2–454.5)	8.7 (6.4–11.5)	7.2 (5.1–9.7)	-0.6 (-0.7 to -0.6)*
Dominica	17 (14–19)	16 (13–20)	-2.9 (-20.7–18.6)	27.8 (23.8–32.2)	19.6 (16.2–24.4)	-1.1 (-1.3 to -1.0)*
Dominican Republic	289 (244–355)	696 (538–887)	141.0 (82.7–215.2)	8.0 (6.8–9.8)	6.9 (5.4–8.8)	-0.4 (-1.0–0.2)
Ecuador	1,540 (1,460–1,630)	2,990 (2,350–3,750)	94.3 (52.0–144.0)	29.6 (28.0–31.3)	18.5 (14.5–23.1)	-1.8 (-2.4 to -1.2)*
Egypt	1,200 (1,040–1,740)	4,330 (2,740–5,490)	259.6 (76.9–385.5)	4.3 (3.7–6.8)	7.2 (4.7–8.9)	1.7 (1.0–2.3)*
El Salvador	571 (514–701)	1,130 (895–1,420)	98.4 (56.7–149.7)	19.0 (17.1–23.4)	18.2 (14.3–22.8)	-0.2 (-1.2–0.8)
Equatorial Guinea	29 (20–37)	33 (21–47)	13.3 (-25.0–78.7)	14.7 (10.4–18.6)	6.4 (4.2–9.0)	-2.6 (-3.0 to -2.2)*
Eritrea	167 (122–206)	278 (196–360)	66.3 (21.9–122.4)	13.5 (10.1–16.3)	9.7 (7.1–12.2)	-1.1 (-1.3 to -0.9)*
Estonia	586 (539–642)	328 (278–382)	-44.0 (-53.4 to -33.8)	28.7 (26.4–31.4)	12.5 (10.5–14.5)	-2.9 (-3.0 to -2.7)*
Eswatini	31 (23–39)	54 (36–73)	74.2 (24.2–149.6)	10.9 (7.8–13.6)	9.4 (6.5–12.4)	-0.4 (-0.7 to -0.2)*
Ethiopia	3,220 (2,370–3,950)	2,860 (2,260–3,710)	-11.3 (-31.4–14.1)	15.2 (11.4–18.8)	6.4 (5.1–8.2)	-2.8 (-2.9 to -2.6)*
Fiji	37 (20–46)	58 (27–80)	56.8 (12.7–115.3)	10.2 (5.5–12.5)	8.2 (3.9–11.0)	-0.6 (-0.8 to -0.4)*
Finland	1,150 (1,070–1,220)	761 (644–852)	-33.7 (-41.7 to -25.2)	16.0 (14.8–17.0)	5.9 (5.1–6.6)	-3.2 (-3.6 to -2.9)*
France	10,000 (9,260–10,600)	9,370 (8,200–10,400)	-6.3 (-15.5–4.8)	11.8 (11.0–12.5)	6.6 (5.8–7.3)	-1.9 (-2.0 to -1.7)*
Gabon	67 (49–84)	79 (53–103)	16.8 (-14.0–62.9)	12.0 (8.7–14.9)	7.7 (5.3–9.7)	-1.4 (-1.5 to -1.3)*
Gambia	14 (10–18)	33 (25–43)	136.6 (69.7–231.9)	4.0 (3.0–5.0)	3.4 (2.6–4.4)	-0.4 (-0.9–0.0)
Georgia	1,120 (1,030–1,220)	720 (644–801)	-35.9 (-44.1 to -27.3)	17.9 (16.3–19.3)	12.2 (10.9–13.6)	-1.4 (-2.6 to -0.3)*
Germany	23,700 (21,700–25,500)	17,700 (15,600–19,700)	-25.5 (-34.5 to -16.3)	18.4 (16.9–19.7)	9.2 (8.3–10.2)	-2.1 (-2.4 to -1.8)*
Ghana	559 (413–696)	1,160 (856–1,480)	107.3 (49.5–176.8)	9.2 (6.8–11.4)	7.4 (5.5–9.3)	-0.7 (-0.8 to -0.6)*
Greece	2,800 (2,610–2,950)	2,130 (1,900–2,310)	-23.7 (-29.7 to -17.2)	18.5 (17.3–19.4)	8.7 (8.0–9.3)	-2.4 (-2.6 to -2.2)*
Greenland	7 (6–9)	7 (5–8)	-10.3 (-28.6–13.5)	20.8 (16.7–24.4)	9.5 (7.7–12.1)	-2.4 (-2.5 to -2.2)*
Grenada	10 (9–12)	9 (8–11)	-9.7 (-23.7–8.2)	14.3 (12.7–16.0)	8.5 (7.4–9.6)	-1.7 (-2.5 to -0.9)*
Guam	7 (6–8)	12 (10–14)	79.4 (52.3–113.9)	9.3 (8.0–11.2)	5.8 (4.7–6.8)	-1.6 (-2.0 to -1.1)*
Guatemala	952 (909–1000)	2,590 (2,230–3,020)	172.7 (134.7–218.7)	29.8 (28.4–31.3)	23.7 (20.4–27.5)	-0.9 (-1.9–0.1)
Guinea	346 (276–441)	530 (388–698)	53.2 (11.9–115.5)	10.5 (8.4–13.4)	9.4 (6.9–12.1)	-0.4 (-0.5 to -0.3)*
Guinea-Bissau	75 (57–95)	110 (80–137)	46.3 (9.6–102.4)	18.8 (14.4–23.3)	15.2 (11.3–18.6)	-0.7 (-0.8 to -0.6)*
Guyana	50 (45–56)	50 (38–64)	-1.1 (-26.9–27.6)	13.4 (12.0–14.8)	7.8 (6.1–9.9)	-1.6 (-1.9 to -1.2)*
Haiti	866 (638–1,140)	1,240 (850–1,650)	43.8 (0.6–94.5)	27.2 (20.4–35.3)	17.6 (12.3–23.2)	-1.4 (-1.5 to -1.2)*
Honduras	348 (284–412)	1,190 (922–1,570)	242.7 (166.0–352.7)	16.9 (13.8–20.0)	19.7 (15.4–25.7)	0.5 (0.1–1.0)*
Hungary	2,960 (2,590–3,330)	1,500 (1,270–1,760)	-49.2 (-58.1 to -39.2)	20.1 (17.7–22.7)	7.8 (6.6–9.1)	-3.0 (-3.3 to -2.8)*
Iceland	46 (42–51)	33 (28–38)	-28.8 (-39.1 to -16.4)	16.0 (14.5–17.7)	5.5 (4.7–6.4)	-3.4 (-3.8 to -3.1)*
India	38,100 (32,500–49,800)	70,200 (61,000–86,900)	84.2 (56.9–117.0)	7.8 (6.6–10.3)	5.8 (5.1–7.2)	-0.9 (-1.1 to -0.7)*
Indonesia	9,450 (7,340–11,700)	17,500 (14,000–22,600)	85.1 (49.8–142.0)	9.3 (7.1–11.7)	7.5 (6.0–9.8)	-0.7 (-0.7 to -0.6)*
Iran (Islamic Republic of)	5,740 (4,090–6,400)	10,400 (7,000–11,500)	80.8 (59.2–108.2)	23.1 (16.4–25.8)	13.9 (9.3–15.4)	-1.7 (-1.9 to -1.5)*
Iraq	543 (431–732)	1,290 (944–1,690)	137.4 (68.2–236.3)	6.6 (5.2–8.9)	5.4 (4.0–6.9)	-0.6 (-0.9 to -0.3)*
Ireland	600 (557–642)	460 (398–508)	-23.3 (-31.5 to -14.8)	14.6 (13.6–15.6)	5.7 (5.0–6.3)	-3.0 (-3.6 to -2.5)*
Israel	548 (506–587)	746 (648–824)	36.0 (21.6–51.2)	11.4 (10.5–12.2)	6.0 (5.2–6.6)	-2.1 (-2.7 to -1.5)*
Italy	20,300 (19,000–21,100)	15,200 (13,200–16,300)	-25.3 (-31.1 to -20.4)	22.8 (21.3–23.6)	10.1 (9.1–10.8)	-2.6 (-2.8 to -2.5)*
Jamaica	276 (254–298)	287 (221–377)	4.1 (-20.6–36.0)	15.2 (14.0–16.5)	9.2 (7.1–12.2)	-1.3 (-2.6–0.0)
Japan	108,000 (103,000–111,000)	99,000 (85,300–107,000)	-8.5 (-18.2 to -3.1)	64.0 (60.7–66.0)	25.5 (23.0–27.0)	-2.9 (-3.2 to -2.7)*
Jordan	98 (79–122)	294 (222–381)	200.1 (117.0–304.5)	7.2 (5.9–9.1)	4.1 (3.1–5.2)	-1.8 (-2.2 to -1.4)*
Kazakhstan	4,360 (4,060–4,690)	2,070 (1,790–2,370)	-52.5 (-59.2 to -44.4)	33.8 (31.4–36.5)	11.3 (9.8–12.9)	-3.4 (-3.7 to -3.1)*
Kenya	639 (480–853)	1,820 (1,440–2,310)	184.6 (120.9–280.6)	7.6 (5.7–10.2)	7.9 (6.3–10.0)	0.1 (-0.1–0.3)
Kiribati	9 (7–11)	16 (11–20)	72.2 (30.2–142.2)	23.7 (18.3–28.8)	21.3 (15.5–26.9)	-0.3 (-0.4 to -0.3)*
Kuwait	26 (24–30)	85 (68–106)	220.9 (149.2–316.1)	4.3 (3.8–4.9)	3.0 (2.4–3.8)	-1.3 (-1.9 to -0.6)*
Kyrgyzstan	962 (871–1,060)	792 (647–944)	-17.6 (-32.4–1.6)	31.6 (28.6–34.6)	15.8 (13.0–18.9)	-2.4 (-3.1 to -1.6)*
Lao People's Democratic Republic	363 (255–480)	389 (287–505)	7.2 (-24.4–51.2)	16.9 (12.0–22.2)	8.4 (6.2–10.9)	-2.2 (-2.3 to -2.2)*
Latvia	947 (870–1,030)	481 (410–551)	-49.1 (-57.8 to -39.5)	26.6 (24.4–28.8)	12.6 (10.7–14.6)	-2.4 (-3.2 to -1.6)*
Lebanon	221 (178–281)	354 (285–431)	60.1 (24.3–111.2)	10.5 (8.4–13.2)	5.8 (4.6–7.0)	-1.9 (-2.1 to -1.7)*
Lesotho	75 (53–96)	132 (91–176)	76.6 (26.2–152.8)	9.0 (6.3–11.5)	12.1 (8.5–15.8)	1.0 (0.7–1.4)*
Liberia	120 (91–148)	200 (130–268)	66.5 (20.0–134.2)	10.7 (8.2–13.0)	9.7 (6.5–12.8)	-0.3 (-0.6–0.0)
Libya	147 (111–188)	357 (261–472)	142.6 (66.5–273.6)	7.8 (5.8–10.0)	6.8 (5.0–8.8)	-0.5 (-0.8 to -0.1)*
Lithuania	1,210 (1,120–1,300)	704 (591–823)	-41.9 (-51.6 to -31.1)	27.0 (24.9–28.9)	12.7 (10.6–14.8)	-2.6 (-3.4 to -1.7)*
Luxembourg	78 (73–83)	58 (51–65)	-25.4 (-33.5 to -16.3)	14.3 (13.5–15.2)	5.3 (4.7–5.9)	-3.2 (-3.6 to -2.9)*
Madagascar	445 (330–533)	724 (496–959)	62.8 (19.9–115.1)	8.6 (6.4–10.2)	6.2 (4.3–8.2)	-1.0 (-1.3 to -0.8)*
Malawi	150 (116–177)	238 (174–300)	58.8 (25.6–106.0)	3.8 (3.0–4.5)	3.1 (2.3–3.9)	-0.7 (-0.8 to -0.5)*
Malaysia	807 (678–955)	1,890 (1,610–2,300)	134.3 (98.1–171.4)	8.7 (7.3–10.3)	6.8 (5.8–8.2)	-1.0 (-1.1 to -0.8)*
Maldives	8 (6–11)	10 (8–13)	22.2 (-8.6–66.3)	9.3 (7.1–11.7)	3.0 (2.3–3.9)	-3.7 (-3.9 to -3.4)*
Mali	860 (700–1,020)	1,440 (1,090–1,840)	67.7 (26.8–117.1)	21.6 (18.0–25.7)	16.3 (12.6–20.8)	-0.9 (-1.0 to -0.7)*
Malta	61 (56–67)	56 (48–63)	-8.2 (-21.4–6.3)	14.4 (13.2–15.7)	5.6 (4.9–6.3)	-3.1 (-4.1 to -2.2)*
Marshall Islands	4 (3–5)	6 (5–8)	64.0 (22.5–121.6)	22.7 (18.1–28.4)	17.7 (13.4–22.4)	-0.8 (-0.9 to -0.7)*
Mauritania	117 (92–141)	179 (129–237)	53.4 (14.0–108.2)	12.0 (9.5–14.4)	8.7 (6.2–11.4)	-1.0 (-1.2 to -0.9)*
Mauritius	116 (109–123)	199 (181–215)	71.4 (54.3–88.6)	15.9 (15.0–16.9)	11.0 (10.0–11.8)	-1.1 (-1.9 to -0.3)*
Mexico	6,260 (6,070–6,420)	11,800 (10,400–13,200)	88.1 (66.0–110.7)	15.5 (15.0–15.9)	9.4 (8.3–10.5)	-1.6 (-1.9 to -1.4)*
Micronesia (Federated States of)	11 (9–15)	12 (9–17)	11.3 (-19.1–57.4)	22.5 (17.8–29.3)	17.1 (13.2–22.2)	-0.9 (-1.0 to -0.8)*
Monaco	10 (7–12)	9 (7–11)	-13.8 (-35.6–20.8)	14.0 (10.3–17.3)	8.7 (6.9–11.4)	-1.5 (-1.6 to -1.4)*
Mongolia	574 (466–715)	848 (680–1,060)	47.8 (9.8–98.2)	54.2 (44.0–67.9)	36.8 (29.4–45.3)	-1.3 (-1.6 to -0.9)*
Montenegro	57 (48–69)	81 (67–99)	41.1 (12.9–76.1)	9.2 (7.8–11.1)	8.4 (6.9–10.2)	-0.1 (-0.4–0.2)
Morocco	445 (327–533)	850 (585–1,050)	90.9 (41.5–148.1)	3.1 (2.3–3.7)	2.5 (1.7–3.1)	-0.7 (-0.8 to -0.6)*
Mozambique	430 (317–514)	779 (540–996)	81.0 (33.1–142.1)	7.9 (5.7–9.3)	7.6 (5.2–9.5)	-0.1 (-0.2–0.0)
Myanmar	3,640 (2,650–4,690)	3,570 (2,750–4,710)	-1.8 (-30.8–42.0)	15.2 (11.1–19.4)	7.4 (5.7–9.7)	-2.3 (-2.4 to -2.2)*
Namibia	22 (17–27)	38 (28–49)	72.9 (24.3–133.2)	3.4 (2.7–4.1)	2.7 (2.1–3.4)	-0.6 (-0.9 to -0.4)*
Nauru	1 (1–2)	1 (1–2)	1.3 (-25.9–41.7)	26.3 (20.3–34.6)	21.1 (15.8–26.6)	-0.7 (-0.8 to -0.6)*
Nepal	838 (585–1,090)	1,410 (1,030–1,870)	68.0 (21.5–131.9)	8.6 (6.1–11.0)	6.1 (4.5–8.1)	-1.1 (-1.2 to -1.0)*
Netherlands	2,400 (2,220–2,540)	1,500 (1,320–1,660)	-37.3 (-43.6 to -30.9)	11.8 (11.0–12.5)	4.1 (3.7–4.5)	-3.4 (-3.8 to -3.0)*
New Zealand	475 (443–506)	579 (518–638)	21.8 (10.0–35.0)	12.1 (11.3–12.9)	6.9 (6.2–7.6)	-1.8 (-2.6 to -1.1)*
Nicaragua	207 (182–246)	482 (389–606)	133.1 (87.0–186.8)	13.4 (11.8–16.0)	9.9 (8.0–12.4)	-1.0 (-1.3 to -0.7)*
Niger	341 (253–424)	835 (573–1,110)	144.7 (81.7–229.5)	12.6 (9.5–15.6)	10.8 (7.6–13.9)	-0.5 (-0.6 to -0.3)*
Nigeria	1,510 (1,160–2,210)	2,190 (1,730–2,810)	44.6 (2.3–109.4)	3.5 (2.7–5.1)	2.5 (2.0–3.2)	-1.1 (-1.2 to -1.0)*
Niue	0 (0–0)	0 (0–0)	-22.6 (-40.3 to -1.2)	14.5 (11.7–18.2)	12.0 (9.6–14.8)	-0.6 (-0.7 to -0.5)*
North Macedonia	398 (336–464)	458 (359–576)	15.0 (-11.2–44.6)	21.7 (18.4–25.5)	14.3 (11.3–17.7)	-1.3 (-1.5 to -1.1)*
Northern Mariana Islands	3 (2–4)	7 (6–8)	108.1 (57.8–176.3)	17.5 (14.0–22.2)	14.4 (12.0–17.1)	-0.7 (-1.0 to -0.4)*
Norway	920 (860–961)	552 (491–590)	-40.0 (-43.9 to -36.1)	13.2 (12.4–13.8)	5.3 (4.8–5.7)	-2.9 (-3.2 to -2.5)*
Oman	77 (56–103)	109 (83–137)	41.6 (-0.9–105.1)	11.2 (8.2–14.8)	5.8 (4.4–7.2)	-2.1 (-2.5 to -1.7)*
Pakistan	2,960 (2,390–3,720)	5,830 (4,560–7,470)	97.1 (51.7–155.8)	5.2 (4.3–6.6)	4.7 (3.7–6.0)	-0.3 (-0.5 to -0.2)*
Palau	2 (2–3)	4 (3–5)	66.4 (23.9–124.8)	25.0 (19.9–31.6)	19.7 (15.9–24.0)	-0.8 (-0.9 to -0.7)*
Palestine	95 (73–122)	151 (119–180)	58.7 (18.0–115.7)	11.5 (8.9–14.5)	6.4 (5.1–7.6)	-1.9 (-2.1 to -1.8)*
Panama	206 (190–222)	464 (366–560)	125.0 (75.3–173.9)	14.0 (12.8–15.1)	10.5 (8.2–12.6)	-0.8 (-1.3 to -0.4)*
Papua New Guinea	330 (218–448)	707 (511–928)	114.7 (46.1–209.2)	17.9 (12.0–24.2)	13.8 (10.1–17.9)	-0.8 (-0.9 to -0.7)*
Paraguay	221 (185–269)	501 (372–668)	126.6 (66.8–197.4)	10.1 (8.5–12.3)	8.7 (6.5–11.6)	-0.4 (-0.6 to -0.1)*
Peru	3,250 (2,700–3,850)	6,910 (5,130–8,860)	112.2 (53.9–190.2)	27.4 (22.7–32.3)	20.6 (15.4–26.5)	-0.8 (-2.2–0.6)
Philippines	1,660 (1,430–1,990)	3,730 (3,090–4,990)	124.6 (83.7–175.6)	5.4 (4.7–6.6)	4.5 (3.7–5.9)	-0.6 (-0.6 to -0.5)*
Poland	8,320 (8,010–8,580)	5,740 (5,200–6,220)	-31.1 (-37.1 to -25.0)	19.1 (18.4–19.7)	8.0 (7.3–8.7)	-2.9 (-3.2 to -2.6)*
Portugal	4,160 (3,880–4,410)	3,060 (2,750–3,310)	-26.5 (-34.5 to -18.8)	30.7 (28.7–32.6)	12.9 (11.7–13.9)	-2.7 (-3.1 to -2.3)*
Puerto Rico	436 (406–466)	337 (280–400)	-22.7 (-36.3 to -6.7)	12.1 (11.3–12.9)	4.8 (4.0–5.7)	-3.2 (-3.8 to -2.7)*
Qatar	15 (12–19)	54 (40–74)	262.9 (152.7–408.4)	15.8 (12.3–19.5)	6.5 (4.9–8.4)	-2.8 (-3.7 to -2.0)*
Republic of Korea	22,200 (16,800–25,100)	23,700 (19,700–29,800)	6.8 (-14.1–44.6)	71.2 (56.0–80.7)	25.8 (21.5–32.4)	-3.2 (-3.5 to -3.0)*
Republic of Moldova	956 (879–1,040)	575 (497–671)	-39.9 (-48.4 to -28.6)	21.4 (19.6–23.2)	9.7 (8.4–11.3)	-2.6 (-3.7 to -1.5)*
Romania	4,260 (3,880–4,620)	4,220 (3,660–4,820)	-0.9 (-15.0–16.9)	15.2 (13.8–16.5)	11.6 (10.1–13.2)	-0.8 (-1.4 to -0.3)*
Russian Federation	63,000 (61,400–64,200)	37,200 (34,100–40,300)	-40.9 (-45.9 to -36.3)	34.5 (33.6–35.2)	15.7 (14.4–17.0)	-2.6 (-3.1 to -2.1)*
Rwanda	384 (277–471)	414 (302–549)	7.8 (-23.5–48.7)	13.1 (9.6–15.9)	6.6 (4.9–8.7)	-2.2 (-2.3 to -2.1)*
Saint Kitts and Nevis	6 (6–7)	6 (5–7)	-4.9 (-24.7–13.6)	16.4 (15.1–17.6)	9.0 (7.5–10.5)	-1.8 (-2.5 to -1.2)*
Saint Lucia	18 (16–19)	26 (21–31)	45.0 (18.2–77.7)	21.0 (19.6–22.5)	10.8 (8.9–13.1)	-2.2 (-2.5 to -1.9)*
Saint Vincent and the Grenadines	12 (11–13)	14 (13–16)	16.7 (-0.7–36.8)	17.3 (15.8–19.0)	10.2 (9.0–11.8)	-1.8 (-2.2 to -1.4)*
Samoa	11 (7–13)	16 (11–20)	44.9 (12.7–87.3)	12.8 (9.0–15.4)	10.8 (7.6–13.6)	-0.5 (-0.6 to -0.5)*
San Marino	11 (9–14)	9 (6–13)	-18.1 (-45.4–15.5)	31.1 (25.0–37.7)	11.7 (7.7–16.5)	-3.4 (-3.6 to -3.1)*
Sao Tome and Principe	10 (8–12)	15 (12–19)	50.5 (23.2–88.0)	16.0 (13.0–18.8)	14.6 (11.6–18.2)	-0.3 (-0.5 to -0.1)*
Saudi Arabia	364 (258–552)	796 (601–1,270)	118.8 (54.8–219.7)	6.3 (4.5–9.2)	3.9 (3.1–5.8)	-1.5 (-1.7 to -1.4)*
Senegal	379 (286–456)	759 (546–985)	100.6 (51.0–171.6)	11.9 (9.1–14.3)	10.2 (7.3–13.0)	-0.5 (-0.6 to -0.3)*
Serbia	1,430 (1,140–1,710)	1,360 (1,050–1,730)	-4.9 (-28.8–25.8)	13.5 (11.0–16.2)	8.2 (6.4–10.5)	-1.5 (-1.9 to -1.2)*
Seychelles	6 (5–8)	7 (6–9)	23.0 (1.7–47.9)	10.8 (9.2–13.3)	6.5 (5.4–8.1)	-1.7 (-2.0 to -1.4)*
Sierra Leone	221 (163–268)	365 (242–472)	65.3 (21.9–127.7)	11.0 (8.2–13.3)	9.9 (6.6–12.7)	-0.3 (-0.4 to -0.3)*
Singapore	510 (477–540)	708 (634–774)	38.9 (24.5–53.7)	23.1 (21.6–24.5)	8.5 (7.6–9.3)	-3.1 (-3.5 to -2.8)*
Slovakia	1,240 (1,010–1,460)	1,000 (803–1,230)	-19.0 (-37.1 to -0.5)	20.5 (16.9–24.3)	10.5 (8.4–12.8)	-2.2 (-2.4 to -1.9)*
Slovenia	533 (497–573)	406 (340–467)	-23.9 (-35.6 to -11.4)	21.5 (20.1–23.1)	9.1 (7.6–10.5)	-2.7 (-3.0 to -2.5)*
Solomon Islands	33 (21–45)	70 (52–94)	111.9 (50.3–211.1)	23.8 (16.4–31.2)	19.2 (14.6–25.0)	-0.7 (-0.9 to -0.6)*
Somalia	356 (249–462)	746 (499–975)	109.5 (51.4–184.7)	14.0 (9.9–17.8)	11.4 (7.7–14.6)	-0.6 (-0.7 to -0.5)*
South Africa	1,550 (1,170–1,730)	2,820 (2,380–3,180)	81.9 (61.1–105.6)	7.3 (5.5–8.1)	6.1 (5.1–6.9)	-0.6 (-1.2 to -0.1)*
South Sudan	268 (187–368)	363 (258–489)	35.5 (-7.8–94.0)	10.4 (7.4–14.1)	9.2 (6.6–12.2)	-0.4 (-0.5 to -0.2)*
Spain	10,800 (10,100–11,500)	8,860 (7,720–9,730)	-18.4 (-27.0 to -9.8)	20.1 (18.6–21.3)	9.1 (8.1–9.9)	-2.6 (-2.8 to -2.3)*
Sri Lanka	919 (761–1,070)	1,100 (709–1,490)	19.6 (-23.0–66.3)	8.6 (7.1–10.0)	4.1 (2.6–5.5)	-2.2 (-2.9 to -1.6)*
Sudan	1,890 (1,060–2,510)	2,930 (1,390–4,350)	55.4 (7.8–119.9)	20.0 (11.2–26.5)	14.9 (7.0–21.7)	-0.9 (-1.0 to -0.9)*
Suriname	27 (21–32)	44 (32–58)	60.7 (15.7–110.1)	10.8 (8.6–12.6)	6.9 (5.1–9.2)	-1.3 (-1.9 to -0.7)*
Sweden	1,720 (1,600–1,830)	1,000 (861–1,140)	-41.8 (-48.9 to -34.3)	11.1 (10.4–11.8)	4.5 (3.9–5.1)	-2.9 (-3.4 to -2.4)*
Switzerland	1,390 (1,270–1,510)	951 (820–1,070)	-31.8 (-40.4 to -22.2)	13.2 (12.1–14.3)	5.2 (4.5–5.8)	-3.1 (-3.3 to -2.8)*
Syrian Arab Republic	405 (312–509)	774 (570–1,030)	91.0 (33.9–178.4)	7.8 (6.0–9.9)	6.3 (4.7–8.1)	-0.8 (-1.2 to -0.4)*
Taiwan (Province of China)	3,430 (2,980–3,760)	4,840 (4,270–5,350)	41.2 (23.6–62.2)	21.5 (18.7–23.6)	11.5 (10.2–12.7)	-2.1 (-2.8 to -1.4)*
Tajikistan	796 (648–935)	836 (650–1,090)	5.1 (-22.6–37.5)	28.5 (23.4–33.5)	14.2 (11.2–18.5)	-2.3 (-2.6 to -1.9)*
Thailand	4,170 (2,930–5,100)	9,170 (5,450–12,200)	119.8 (59.5–200.4)	11.5 (8.0–13.9)	8.7 (5.2–11.5)	-1.0 (-1.2 to -0.7)*
Timor-Leste	30 (20–40)	64 (47–86)	116.9 (51.8–208.8)	10.2 (7.0–13.3)	7.6 (5.5–10.2)	-1.0 (-1.1 to -0.8)*
Togo	141 (108–170)	414 (273–549)	192.9 (109.9–314.1)	11.6 (9.0–13.9)	11.2 (7.8–14.7)	-0.1 (-0.2 to -0.0)*
Tokelau	0 (0–0)	0 (0–0)	-25.7 (-41.5 to -1.8)	17.0 (13.1–21.4)	11.2 (8.8–14.3)	-1.3 (-1.4 to -1.3)*
Tonga	11 (9–14)	14 (11–18)	25.2 (-7.1–67.9)	20.2 (16.6–25.7)	17.1 (13.5–22.2)	-0.5 (-0.8 to -0.3)*
Trinidad and Tobago	91 (85–96)	100 (76–129)	10.8 (-15.9–42.3)	11.1 (10.5–11.8)	5.3 (4.0–6.8)	-2.1 (-2.6 to -1.7)*
Tunisia	316 (240–389)	598 (419–826)	89.0 (33.3–172.3)	6.5 (5.0–8.0)	4.6 (3.2–6.2)	-1.2 (-1.3 to -1.0)*
Turkmenistan	426 (393–461)	409 (310–536)	-4.1 (-27.9–26.1)	21.7 (19.9–23.5)	9.8 (7.4–12.7)	-2.4 (-3.0 to -1.9)*
Tuvalu	1 (1–2)	2 (1–2)	5.5 (-15.6–31.6)	21.8 (17.2–27.2)	15.0 (12.0–18.3)	-1.2 (-1.2 to -1.2)*
Türkiye	8,420 (6,470–9,890)	11,600 (8,590–14,300)	37.4 (6.1–76.9)	24.1 (18.7–28.3)	12.5 (9.3–15.4)	-2.1 (-2.4 to -1.8)*
Uganda	558 (434–700)	916 (681–1,190)	64.0 (15.1–135.3)	8.7 (6.8–10.9)	6.1 (4.7–7.9)	-1.2 (-1.3 to -1.0)*
Ukraine	21,600 (20,300–23,000)	9,280 (6,810–12,000)	-57.1 (-68.7 to -44.1)	30.2 (28.4–32.1)	12.2 (8.9–15.8)	-3.2 (-3.7 to -2.6)*
United Arab Emirates	64 (47–85)	230 (176–315)	258.5 (180.2–358.2)	14.4 (10.8–18.7)	7.8 (6.1–10.1)	-2.1 (-3.9 to -0.2)*
United Kingdom	13,300 (12,600–13,600)	8,020 (7,310–8,400)	-39.7 (-42.7 to -37.5)	14.3 (13.7–14.7)	6.0 (5.5–6.2)	-2.8 (-2.9 to -2.7)*
United Republic of Tanzania	989 (702–1,210)	1,520 (1,110–1,910)	53.9 (11.5–105.9)	9.1 (6.5–11.0)	5.9 (4.4–7.4)	-1.4 (-1.5 to -1.2)*
United States Virgin Islands	10 (8–12)	10 (7–13)	2.3 (-23.3–38.0)	11.8 (9.5–14.1)	5.7 (4.4–7.5)	-2.3 (-2.7 to -1.9)*
United States of America	25,700 (24,100–26,600)	28,500 (26,400–29,900)	10.7 (7.1–14.2)	8.0 (7.6–8.3)	5.1 (4.7–5.3)	-1.5 (-1.6 to -1.4)*
Uruguay	654 (614–692)	638 (581–699)	-2.3 (-10.8–8.0)	16.8 (15.8–17.8)	11.6 (10.6–12.6)	-1.2 (-1.5 to -0.8)*
Uzbekistan	2,430 (2,200–2,650)	2,140 (1,720–2,630)	-11.8 (-30.2–8.9)	20.7 (18.7–22.7)	7.8 (6.3–9.6)	-3.2 (-3.8 to -2.7)*
Vanuatu	13 (9–17)	28 (22–36)	120.3 (67.0–194.8)	20.0 (14.6–26.5)	16.0 (12.7–20.2)	-0.7 (-0.9 to -0.6)*
Venezuela (Bolivarian Republic of)	1,850 (1,740–1,960)	3,280 (2,500–4,210)	77.7 (34.7–128.9)	19.5 (18.3–20.6)	11.1 (8.5–14.1)	-1.7 (-2.4 to -0.9)*
Viet Nam	6,060 (4,540–7,710)	8,780 (6,720–11,500)	44.8 (1.2–104.5)	14.9 (11.2–18.9)	8.6 (6.8–11.3)	-1.7 (-1.8 to -1.6)*
Yemen	1,180 (620–1,620)	2,610 (1,150–3,690)	121.2 (55.7–225.3)	23.7 (12.8–32.0)	18.7 (8.4–26.0)	-0.7 (-1.0 to -0.5)*
Zambia	291 (209–346)	525 (355–717)	80.4 (31.0–160.8)	10.0 (7.2–11.8)	7.3 (5.1–9.6)	-1.0 (-1.1 to -0.9)*
Zimbabwe	445 (354–540)	935 (674–1,200)	110.1 (51.3–188.0)	11.3 (9.1–13.8)	13.2 (9.8–16.5)	0.5 (0.2–0.8)*
Statistically significant AAPC results are marked with an asterisk (*). ASIR, age-standardized incidence rate; GC, gastric cancer; UI, uncertainty interval; AAPC, average annual percent change; CI, confidence interval.

## Sheet: Supplementary Table 5
Supplementary Table 3. Death cases and ASMR of gastric cancer in 1990 and 2021 by 204 countries and territories
	Death cases			ASMR per 100,000
Characteristics	1990 N (95% UI)	2021 N (95% UI)	Percentage change (%)	1990 N (95% UI)	2021 N (95% UI)	AAPC (95% CI)
Afghanistan	2,820 (1,680–3,850)	3,470 (1,890–4,780)	23.0 (-9.2–67.3)	41.5 (24.9–56.0)	34.6 (19.0–46.9)	-0.6 (-0.7 to -0.5)*
Albania	341 (282–415)	450 (341–587)	32.0 (0.7–78.8)	17.6 (14.6–21.9)	10.4 (7.8–13.5)	-1.8 (-2.4 to -1.3)*
Algeria	665 (489–815)	1,180 (895–1,450)	77.6 (36.1–122.8)	6.4 (4.7–7.7)	3.8 (2.9–4.6)	-1.7 (-1.8 to -1.5)*
American Samoa	4 (4–6)	8 (6–10)	75.0 (40.9–119.6)	21.1 (18.3–26.5)	17.6 (14.5–21.9)	-0.5 (-0.7 to -0.3)*
Andorra	7 (5–10)	11 (8–15)	51.8 (-1.0–129.2)	13.3 (9.6–18.0)	6.8 (4.8–9.2)	-2.2 (-2.8 to -1.7)*
Angola	523 (369–666)	966 (696–1,240)	84.8 (28.2–163.5)	13.9 (10.1–17.4)	8.8 (6.4–11.1)	-1.4 (-1.8 to -1.1)*
Antigua and Barbuda	10 (9–10)	10 (9–11)	6.0 (-5.5–18.1)	17.3 (15.9–18.7)	10.0 (9.1–10.9)	-1.6 (-2.5 to -0.8)*
Argentina	4,480 (4,190–4,790)	4,740 (4,250–5,190)	5.9 (-4.9–18.2)	14.2 (13.3–15.2)	8.4 (7.5–9.2)	-1.6 (-2.0 to -1.3)*
Armenia	595 (559–631)	469 (411–539)	-21.1 (-31.5 to -8.1)	21.8 (20.4–23.3)	10.8 (9.4–12.4)	-2.2 (-3.1 to -1.3)*
Australia	1,430 (1,330–1,520)	1,800 (1,570–1,960)	25.5 (12.7–37.6)	7.4 (6.8–7.8)	3.8 (3.3–4.1)	-2.1 (-2.2 to -2.0)*
Austria	2,030 (1,890–2,150)	891 (791–985)	-56.0 (-60.2 to -51.6)	16.5 (15.4–17.5)	4.6 (4.1–5.1)	-4.0 (-4.4 to -3.6)*
Azerbaijan	1,290 (1,060–1,520)	1,400 (1,080–1,900)	8.5 (-16.6–38.0)	25.9 (21.1–30.4)	14.3 (11.2–19.2)	-1.9 (-2.2 to -1.6)*
Bahamas	21 (19–23)	34 (27–42)	64.0 (29.1–105.7)	13.7 (12.6–14.8)	8.8 (7.1–10.7)	-1.1 (-1.5 to -0.8)*
Bahrain	20 (17–24)	44 (35–53)	117.4 (73.6–168.2)	14.2 (11.8–16.9)	6.8 (5.4–8.3)	-2.4 (-2.9 to -1.9)*
Bangladesh	4,800 (3,290–5,910)	7,240 (4,950–9,340)	50.9 (13.4–103.8)	10.1 (6.9–12.5)	5.4 (3.7–7.0)	-1.9 (-2.3 to -1.5)*
Barbados	53 (49–57)	51 (39–63)	-4.0 (-27.1–20.3)	17.3 (16.0–18.7)	9.8 (7.5–12.1)	-1.7 (-2.3 to -1.1)*
Belarus	4,050 (3,700–4,420)	1,970 (1,550–2,370)	-51.4 (-62.2 to -40.1)	31.3 (28.6–34.2)	12.4 (9.7–14.9)	-3.1 (-3.8 to -2.4)*
Belgium	1,890 (1,720–2,050)	1,130 (985–1,260)	-40.0 (-46.8 to -33.0)	12.0 (10.9–12.9)	4.5 (3.9–4.9)	-3.1 (-3.5 to -2.8)*
Belize	11 (11–12)	27 (24–31)	138.6 (105.5–175.1)	12.2 (11.3–13.2)	9.4 (8.2–10.8)	-0.7 (-1.2 to -0.3)*
Benin	242 (194–292)	461 (326–580)	90.3 (44.1–147.4)	12.6 (10.2–15.2)	9.7 (7.0–12.1)	-0.8 (-1.0 to -0.7)*
Bermuda	8 (7–9)	7 (6–9)	-12.1 (-26.7–7.6)	13.1 (12.1–14.1)	4.9 (4.1–6.0)	-3.3 (-3.7 to -2.9)*
Bhutan	21 (14–29)	33 (23–45)	62.0 (20.2–133.1)	8.3 (5.6–11.5)	5.6 (4.0–7.6)	-1.2 (-1.3 to -1.1)*
Bolivia (Plurinational State of)	1,540 (1,280–1,860)	2,750 (2,060–3,630)	78.4 (36.7–137.5)	51.2 (42.5–61.8)	32.4 (24.5–42.2)	-1.5 (-1.5 to -1.4)*
Bosnia and Herzegovina	545 (463–644)	548 (424–703)	0.5 (-25.4–25.3)	13.8 (11.7–16.4)	8.7 (6.7–11.1)	-1.4 (-1.8 to -1.0)*
Botswana	56 (39–72)	77 (55–100)	38.0 (-2.7–103.6)	10.8 (7.5–13.8)	5.7 (4.1–7.4)	-2.0 (-2.6 to -1.4)*
Brazil	16,600 (15,800–17,200)	24,400 (22,600–25,700)	47.0 (39.6–54.2)	19.8 (18.7–20.6)	9.8 (9.1–10.3)	-2.2 (-2.5 to -2.0)*
Brunei Darussalam	24 (18–29)	32 (26–38)	33.9 (5.5–70.6)	23.6 (17.4–28.2)	10.1 (8.3–12.1)	-2.8 (-3.3 to -2.2)*
Bulgaria	2,670 (2,390–2,980)	1,610 (1,370–1,880)	-39.5 (-51.0 to -25.6)	22.6 (20.5–25.0)	11.3 (9.5–13.2)	-2.2 (-2.7 to -1.7)*
Burkina Faso	584 (442–709)	1,020 (702–1,290)	75.0 (34.8–126.0)	14.4 (11.2–17.5)	11.9 (8.4–14.8)	-0.6 (-0.9 to -0.3)*
Burundi	294 (205–372)	370 (266–475)	26.0 (-7.0–69.4)	12.7 (9.0–15.9)	7.9 (5.7–10.1)	-1.5 (-1.6 to -1.4)*
Cabo Verde	77 (60–92)	102 (80–131)	32.7 (0.5–76.7)	32.6 (25.4–39.0)	24.1 (19.0–31.0)	-1.0 (-1.7 to -0.2)*
Cambodia	747 (560–943)	1,230 (915–1,580)	64.5 (17.9–122.1)	16.7 (12.5–21.2)	10.5 (8.1–13.4)	-1.5 (-1.5 to -1.4)*
Cameroon	530 (416–636)	1,200 (752–1,600)	126.0 (60.1–210.9)	12.8 (10.2–15.4)	10.4 (6.8–13.7)	-0.7 (-0.8 to -0.6)*
Canada	2,510 (2,330–2,690)	2,910 (2,560–3,240)	15.9 (3.2–29.0)	7.7 (7.1–8.3)	3.9 (3.4–4.3)	-2.2 (-2.5 to -1.9)*
Central African Republic	198 (144–243)	287 (198–377)	44.8 (10.4–88.9)	17.7 (13.0–21.4)	13.2 (9.3–16.6)	-0.9 (-1.0 to -0.9)*
Chad	326 (256–401)	730 (524–941)	123.6 (69.0–193.5)	12.0 (9.5–14.8)	13.6 (9.9–17.2)	0.4 (0.2–0.6)*
Chile	3,310 (3,060–3,540)	3,930 (3,500–4,340)	18.9 (6.1–33.5)	34.2 (31.6–36.7)	15.2 (13.5–16.7)	-2.5 (-2.9 to -2.2)*
China	374,000 (311,000–442,000)	445,000 (345,000–556,000)	19.0 (-5.3–55.0)	46.0 (38.9–54.4)	21.5 (16.7–26.6)	-2.4 (-2.6 to -2.3)*
Colombia	5,260 (5,000–5,540)	7,450 (6,190–8,860)	41.6 (18.7–69.6)	31.6 (29.9–33.3)	13.5 (11.2–16.1)	-2.8 (-3.1 to -2.5)*
Comoros	19 (13–25)	33 (24–43)	72.1 (22.4–142.5)	9.9 (6.9–12.9)	7.0 (5.3–9.1)	-1.2 (-1.3 to -1.0)*
Congo	154 (120–187)	226 (158–292)	46.3 (6.3–95.4)	15.1 (11.9–18.3)	8.9 (6.4–11.0)	-1.7 (-1.9 to -1.5)*
Cook Islands	1 (1–2)	2 (1–2)	14.9 (-9.1–45.0)	11.7 (9.8–14.5)	6.2 (4.9–7.7)	-2.1 (-2.2 to -1.9)*
Costa Rica	616 (570–658)	916 (803–1,040)	48.6 (28.7–69.5)	36.1 (33.4–38.6)	16.6 (14.6–18.9)	-2.4 (-2.7 to -2.1)*
Croatia	1,390 (1,250–1,540)	789 (666–931)	-43.3 (-54.0 to -30.8)	24.0 (21.5–26.7)	8.5 (7.1–10.0)	-3.4 (-3.9 to -3.0)*
Cuba	799 (740–861)	1,090 (926–1,270)	36.7 (14.9–61.7)	7.9 (7.3–8.5)	5.5 (4.6–6.4)	-1.1 (-1.6 to -0.6)*
Cyprus	79 (66–106)	115 (90–139)	46.3 (11.4–85.4)	12.0 (10.0–16.2)	5.9 (4.6–7.1)	-2.4 (-2.7 to -2.0)*
Czechia	2,380 (2,170–2,610)	1,210 (1,040–1,400)	-49.1 (-57.1 to -38.9)	17.0 (15.6–18.7)	5.5 (4.7–6.3)	-3.6 (-4.1 to -3.1)*
Côte d'Ivoire	167 (127–204)	362 (251–477)	116.3 (57.7–199.6)	4.5 (3.5–5.5)	3.5 (2.5–4.5)	-0.8 (-1.1 to -0.6)*
Democratic People's Republic of Korea	4,430 (3,190–5,750)	7,140 (5,390–9,040)	61.1 (18.9–122.9)	27.8 (20.5–35.6)	21.6 (16.4–27.1)	-0.8 (-0.8 to -0.8)*
Democratic Republic of the Congo	1,600 (1,170–2,010)	3,020 (2,180–3,880)	89.0 (34.1–157.2)	11.0 (8.0–13.6)	8.8 (6.4–11.2)	-0.7 (-0.9 to -0.6)*
Denmark	760 (703–808)	570 (511–626)	-25.0 (-32.7 to -16.7)	9.2 (8.5–9.7)	4.6 (4.1–5.0)	-2.3 (-2.7 to -1.9)*
Djibouti	12 (8–16)	45 (31–62)	279.1 (167.4–455.9)	9.1 (6.8–11.9)	7.6 (5.4–10.1)	-0.6 (-0.7 to -0.6)*
Dominica	17 (15–20)	16 (14–20)	-5.2 (-22.0–16.6)	29.2 (24.9–33.9)	20.3 (16.7–25.1)	-1.2 (-1.4 to -1.0)*
Dominican Republic	291 (244–359)	695 (536–885)	138.3 (79.8–210.2)	8.4 (7.1–10.4)	7.0 (5.4–8.9)	-0.5 (-1.1–0.0)
Ecuador	1,580 (1,510–1,680)	2,970 (2,340–3,710)	87.5 (47.8–134.1)	31.4 (29.7–33.2)	18.6 (14.8–23.2)	-1.9 (-2.5 to -1.3)*
Egypt	1,170 (1,010–1,710)	4,060 (2,590–5,160)	245.9 (67.9–367.9)	4.5 (3.8–7.1)	7.2 (4.7–8.9)	1.6 (0.9–2.2)*
El Salvador	582 (522–714)	1,110 (878–1,390)	91.1 (49.5–141.0)	19.7 (17.6–24.2)	17.6 (13.9–22.1)	-0.4 (-1.5–0.7)
Equatorial Guinea	29 (20–37)	31 (20–46)	8.3 (-27.4–71.5)	15.3 (11.0–19.4)	6.6 (4.4–9.2)	-2.7 (-3.0 to -2.3)*
Eritrea	163 (118–199)	273 (194–350)	67.7 (23.6–123.4)	14.0 (10.5–16.8)	10.2 (7.5–12.7)	-1.0 (-1.2 to -0.9)*
Estonia	526 (484–575)	273 (230–316)	-48.1 (-56.7 to -39.1)	25.7 (23.7–28.0)	9.9 (8.3–11.5)	-3.3 (-3.5 to -3.2)*
Eswatini	31 (23–39)	53 (35–71)	70.6 (22.9–144.7)	11.4 (8.2–14.1)	9.6 (6.6–12.6)	-0.5 (-0.7 to -0.2)*
Ethiopia	3,200 (2,350–3,920)	2,850 (2,250–3,660)	-11.1 (-31.2–14.3)	15.8 (11.8–19.5)	6.6 (5.3–8.5)	-2.8 (-2.9 to -2.6)*
Fiji	36 (19–44)	56 (27–76)	55.7 (11.4–113.9)	10.6 (5.7–12.9)	8.3 (4.2–11.0)	-0.8 (-1.0 to -0.5)*
Finland	947 (879–1,010)	571 (479–636)	-39.7 (-47.3 to -31.9)	13.1 (12.1–14.0)	4.2 (3.6–4.7)	-3.7 (-4.1 to -3.3)*
France	9,300 (8,590–9,900)	6,840 (5,930–7,600)	-26.4 (-33.8 to -17.4)	10.8 (10.0–11.5)	4.5 (4.0–5.0)	-2.8 (-3.0 to -2.6)*
Gabon	69 (50–85)	77 (53–100)	12.3 (-17.7–55.9)	12.5 (9.2–15.5)	7.9 (5.6–9.9)	-1.4 (-1.5 to -1.3)*
Gambia	14 (10–18)	33 (25–43)	136.1 (66.4–233.5)	4.2 (3.1–5.2)	3.5 (2.6–4.5)	-0.5 (-0.9 to -0.0)*
Georgia	1,090 (994–1,180)	712 (634–795)	-34.4 (-42.6 to -25.8)	17.4 (16.0–18.8)	11.9 (10.6–13.3)	-1.4 (-2.6 to -0.3)*
Germany	19,200 (17,500–20,500)	11,800 (10,400–13,200)	-38.2 (-45.4 to -31.1)	14.6 (13.4–15.6)	5.8 (5.2–6.4)	-2.9 (-3.3 to -2.5)*
Ghana	561 (416–699)	1,160 (861–1,490)	106.3 (48.3–172.9)	9.8 (7.2–12.0)	7.8 (5.8–9.9)	-0.7 (-0.8 to -0.6)*
Greece	2,480 (2,320–2,620)	1,940 (1,720–2,100)	-22.0 (-28.4 to -15.5)	16.5 (15.4–17.3)	7.4 (6.7–7.9)	-2.6 (-2.8 to -2.3)*
Greenland	7 (5–8)	6 (5–7)	-13.2 (-31.3–9.9)	20.1 (16.4–23.5)	8.7 (7.1–11.2)	-2.6 (-2.7 to -2.4)*
Grenada	11 (10–12)	9 (8–10)	-15.4 (-28.6–0.7)	14.7 (13.1–16.4)	8.6 (7.5–9.7)	-1.7 (-2.7 to -0.7)*
Guam	6 (5–7)	10 (8–12)	71.2 (44.8–104.7)	9.4 (8.1–11.2)	4.9 (4.0–5.8)	-2.1 (-2.6 to -1.5)*
Guatemala	971 (927–1,020)	2,600 (2,220–3,010)	167.6 (129.9–211.8)	32.6 (30.9–34.2)	24.4 (21.0–28.0)	-1.1 (-2.1 to -0.0)*
Guinea	356 (284–456)	537 (393–710)	50.7 (9.0–111.0)	11.1 (8.9–14.3)	9.8 (7.3–12.8)	-0.4 (-0.5 to -0.3)*
Guinea-Bissau	76 (58–95)	109 (80–135)	44.0 (6.9–97.7)	19.7 (15.1–24.3)	16.1 (12.0–19.6)	-0.6 (-0.7 to -0.6)*
Guyana	51 (46–57)	49 (38–62)	-3.5 (-28.3–23.1)	14.0 (12.6–15.5)	8.0 (6.3–10.0)	-1.6 (-1.9 to -1.4)*
Haiti	882 (653–1,160)	1,260 (866–1,660)	42.6 (1.2–93.2)	28.9 (21.7–37.2)	18.7 (13.1–24.7)	-1.4 (-1.5 to -1.2)*
Honduras	351 (289–415)	1,210 (944–1,580)	244.7 (168.4–351.6)	17.8 (14.6–20.9)	20.8 (16.1–26.8)	0.5 (0.2–0.9)*
Hungary	2,960 (2,580–3,340)	1,400 (1,190–1,640)	-52.7 (-60.6 to -43.2)	20.3 (17.6–22.9)	7.1 (6.0–8.3)	-3.3 (-3.6 to -3.1)*
Iceland	40 (36–45)	27 (23–31)	-32.8 (-43.1 to -21.2)	13.7 (12.3–15.2)	4.4 (3.7–5.0)	-3.7 (-4.1 to -3.2)*
India	37,400 (31,700–49,000)	68,500 (59,500–84,300)	83.4 (55.8–116.2)	7.9 (6.7–10.6)	5.8 (5.1–7.2)	-0.9 (-1.2 to -0.7)*
Indonesia	9,280 (7,220–11,500)	16,500 (13,100–21,400)	77.6 (43.0–131.3)	9.6 (7.3–12.1)	7.5 (6.0–9.8)	-0.8 (-0.8 to -0.7)*
Iran (Islamic Republic of)	5,610 (3,990–6,260)	9,580 (6,550–10,500)	70.7 (51.9–96.0)	24.0 (16.9–26.8)	13.3 (9.0–14.6)	-1.9 (-2.1 to -1.8)*
Iraq	534 (423–717)	1,190 (874–1,520)	122.3 (58.0–211.6)	6.6 (5.2–8.9)	5.3 (3.9–6.7)	-0.7 (-1.1 to -0.3)*
Ireland	554 (515–594)	379 (324–420)	-31.6 (-38.8 to -24.1)	13.6 (12.6–14.5)	4.6 (4.0–5.1)	-3.5 (-4.0 to -2.9)*
Israel	522 (480–559)	661 (569–734)	26.8 (12.5–41.0)	11.0 (10.1–11.8)	5.1 (4.5–5.7)	-2.4 (-2.7 to -2.1)*
Italy	17,500 (16,200–18,300)	11,800 (10,200–12,800)	-32.5 (-37.9 to -28.4)	19.6 (18.1–20.4)	7.3 (6.5–7.8)	-3.1 (-3.2 to -3.1)*
Jamaica	282 (261–306)	286 (222–371)	1.2 (-22.6–30.3)	15.5 (14.3–16.8)	9.1 (7.1–11.9)	-1.4 (-2.7 to -0.1)*
Japan	56,100 (52,900–57,900)	58,000 (49,000–63,000)	3.4 (-7.8–10.0)	33.8 (31.6–34.9)	13.2 (11.7–14.0)	-3.0 (-3.2 to -2.8)*
Jordan	95 (77–118)	260 (199–336)	174.8 (97.6–273.0)	7.4 (6.0–9.3)	3.9 (3.0–4.9)	-2.0 (-2.4 to -1.7)*
Kazakhstan	4,260 (3,970–4,600)	1,930 (1,660–2,220)	-54.7 (-61.1 to -46.9)	33.6 (31.2–36.3)	10.8 (9.3–12.3)	-3.5 (-3.9 to -3.2)*
Kenya	638 (480–857)	1,800 (1,420–2,270)	181.4 (116.6–276.3)	7.9 (5.9–10.7)	8.2 (6.5–10.3)	0.1 (0.0–0.3)*
Kiribati	9 (7–11)	15 (11–19)	67.4 (27.8–134.8)	24.8 (19.0–30.1)	22.1 (16.2–27.5)	-0.4 (-0.4 to -0.3)*
Kuwait	24 (21–26)	67 (55–83)	184.1 (125.8–265.6)	4.2 (3.7–4.7)	2.6 (2.1–3.2)	-1.6 (-2.3 to -1.0)*
Kyrgyzstan	942 (854–1,030)	745 (607–892)	-20.9 (-34.7 to -2.4)	31.4 (28.4–34.3)	15.3 (12.5–18.2)	-2.4 (-3.2 to -1.7)*
Lao People's Democratic Republic	364 (256–482)	376 (274–488)	3.5 (-26.3–47.4)	17.5 (12.5–23.0)	8.5 (6.3–11.0)	-2.3 (-2.4 to -2.2)*
Latvia	867 (800–942)	425 (361–488)	-51.0 (-59.3 to -41.6)	24.2 (22.3–26.3)	10.7 (9.0–12.4)	-2.6 (-3.4 to -1.8)*
Lebanon	219 (177–278)	338 (271–408)	54.0 (19.6–100.2)	10.7 (8.7–13.5)	5.4 (4.3–6.5)	-2.2 (-2.3 to -2.0)*
Lesotho	77 (54–98)	132 (93–176)	71.9 (23.0–144.5)	9.4 (6.7–12.1)	12.5 (8.9–16.3)	1.0 (0.6–1.4)*
Liberia	124 (95–153)	198 (130–268)	59.6 (15.3–124.2)	11.4 (8.7–13.9)	10.2 (6.9–13.5)	-0.3 (-0.6 to -0.1)*
Libya	146 (111–188)	333 (248–439)	129.0 (58.0–252.6)	8.0 (5.9–10.3)	6.6 (4.9–8.7)	-0.5 (-0.9 to -0.2)*
Lithuania	1,090 (1,010–1,170)	611 (515–713)	-44.1 (-53.4 to -33.2)	24.2 (22.4–25.9)	10.6 (8.9–12.5)	-2.8 (-3.5 to -2.1)*
Luxembourg	73 (68–77)	50 (44–56)	-30.5 (-38.3 to -22.6)	13.3 (12.5–14.1)	4.5 (3.9–4.9)	-3.5 (-4.1 to -2.9)*
Madagascar	446 (332–534)	706 (480–937)	58.2 (15.5–107.7)	9.0 (6.6–10.7)	6.5 (4.5–8.5)	-1.0 (-1.3 to -0.8)*
Malawi	150 (117–177)	235 (174–296)	56.2 (24.5–104.3)	4.0 (3.2–4.8)	3.2 (2.4–4.0)	-0.7 (-0.8 to -0.6)*
Malaysia	798 (667–934)	1,700 (1,460–2,050)	113.4 (80.7–145.9)	8.9 (7.4–10.4)	6.3 (5.4–7.5)	-1.3 (-1.4 to -1.1)*
Maldives	8 (6–10)	9 (7–11)	8.6 (-18.4–47.5)	9.5 (7.3–12.0)	2.8 (2.2–3.6)	-4.0 (-4.3 to -3.7)*
Mali	863 (703–1,030)	1,440 (1,090–1,850)	66.5 (26.0–118.3)	22.6 (18.8–27.1)	17.1 (13.4–21.8)	-0.9 (-1.0 to -0.7)*
Malta	57 (52–62)	49 (41–55)	-14.1 (-25.7 to -1.8)	13.5 (12.3–14.6)	4.7 (4.0–5.3)	-3.5 (-4.5 to -2.6)*
Marshall Islands	4 (3–5)	6 (4–8)	55.8 (17.0–110.7)	23.6 (18.7–29.6)	17.9 (13.7–22.6)	-0.9 (-0.9 to -0.8)*
Mauritania	120 (96–144)	181 (129–239)	50.6 (11.8–106.4)	12.7 (10.1–15.2)	9.1 (6.5–11.9)	-1.1 (-1.2 to -0.9)*
Mauritius	112 (105–118)	179 (163–192)	60.1 (44.2–75.6)	15.9 (15.0–16.9)	10.0 (9.1–10.7)	-1.4 (-2.2 to -0.6)*
Mexico	6,410 (6,210–6,570)	11,400 (10,100–12,700)	77.7 (57.2–98.5)	16.6 (16.0–17.1)	9.2 (8.2–10.3)	-1.9 (-2.1 to -1.6)*
Micronesia (Federated States of)	11 (9–15)	12 (9–16)	4.8 (-23.6–47.6)	23.4 (18.4–30.5)	17.2 (13.2–22.1)	-1.0 (-1.1 to -0.9)*
Monaco	9 (6–11)	7 (6–10)	-17.2 (-38.5–15.3)	12.1 (8.8–14.9)	7.1 (5.6–9.2)	-1.7 (-1.8 to -1.6)*
Mongolia	585 (476–734)	825 (659–1,030)	40.9 (4.5–88.6)	56.4 (45.8–71.2)	37.4 (29.4–45.9)	-1.4 (-1.7 to -1.0)*
Montenegro	53 (45–65)	75 (62–92)	40.4 (12.1–75.1)	8.7 (7.3–10.5)	7.9 (6.5–9.6)	-0.1 (-0.3–0.1)
Morocco	452 (333–545)	834 (583–1,030)	84.3 (37.1–137.6)	3.2 (2.4–3.9)	2.5 (1.8–3.1)	-0.8 (-0.9 to -0.7)*
Mozambique	445 (326–530)	792 (554–1,020)	77.9 (30.6–137.9)	8.5 (6.2–10.1)	8.1 (5.7–10.3)	-0.1 (-0.3–0.1)
Myanmar	3,620 (2,640–4,650)	3,440 (2,670–4,540)	-4.9 (-32.3–37.7)	15.6 (11.5–19.9)	7.4 (5.8–9.8)	-2.4 (-2.5 to -2.3)*
Namibia	22 (17–27)	37 (27–47)	69.2 (21.2–128.2)	3.5 (2.8–4.3)	2.7 (2.1–3.5)	-0.7 (-0.9 to -0.5)*
Nauru	1 (1–2)	1 (1–2)	-2.4 (-28.0–35.7)	27.0 (21.0–35.6)	20.9 (15.5–26.2)	-0.8 (-0.9 to -0.8)*
Nepal	831 (583–1,070)	1,390 (1,030–1,840)	67.6 (21.9–130.1)	8.8 (6.4–11.2)	6.2 (4.6–8.2)	-1.1 (-1.2 to -1.0)*
Netherlands	2,630 (2,420–2,790)	1,720 (1,480–1,900)	-34.7 (-41.2 to -27.8)	12.9 (11.9–13.6)	4.6 (4.0–5.1)	-3.3 (-3.7 to -3.0)*
New Zealand	372 (346–396)	395 (352–434)	5.9 (-5.4–17.6)	9.5 (8.8–10.1)	4.6 (4.1–5.0)	-2.4 (-3.2 to -1.6)*
Nicaragua	207 (182–245)	463 (374–582)	124.1 (80.8–175.0)	13.9 (12.2–16.6)	9.8 (7.9–12.3)	-1.2 (-1.4 to -0.9)*
Niger	345 (258–428)	850 (584–1,120)	146.5 (84.5–231.3)	13.4 (10.2–16.4)	11.6 (8.2–14.8)	-0.5 (-0.6 to -0.3)*
Nigeria	1,550 (1,190–2,260)	2,210 (1,780–2,820)	42.2 (1.2–105.8)	3.7 (2.8–5.5)	2.6 (2.1–3.4)	-1.1 (-1.2 to -0.9)*
Niue	0 (0–0)	0 (0–0)	-28.8 (-44.8 to -10.4)	14.9 (12.0–18.6)	11.6 (9.3–14.2)	-0.8 (-0.9 to -0.7)*
North Macedonia	396 (337–463)	437 (343–548)	10.3 (-14.1–39.6)	22.0 (18.7–25.9)	14.1 (11.2–17.4)	-1.4 (-1.6 to -1.3)*
Northern Mariana Islands	3 (2–4)	6 (5–7)	110.4 (59.4–176.5)	17.6 (14.0–22.1)	13.7 (11.4–16.1)	-1.0 (-1.3 to -0.7)*
Norway	787 (730–821)	409 (362–437)	-48.0 (-51.5 to -45.1)	11.0 (10.3–11.5)	3.8 (3.4–4.0)	-3.4 (-3.6 to -3.2)*
Oman	74 (54–98)	92 (71–115)	25.2 (-12.1–80.6)	11.2 (8.2–14.7)	5.3 (4.1–6.5)	-2.4 (-3.0 to -1.8)*
Pakistan	3,010 (2,440–3,790)	5,740 (4,490–7,320)	90.8 (46.6–148.2)	5.5 (4.4–6.9)	4.9 (3.8–6.1)	-0.4 (-0.5 to -0.3)*
Palau	2 (2–3)	4 (3–5)	55.8 (15.4–110.8)	25.5 (20.3–32.1)	18.9 (15.4–23.3)	-1.0 (-1.1 to -0.9)*
Palestine	97 (75–123)	141 (114–168)	45.9 (10.1–97.6)	12.1 (9.5–15.2)	6.4 (5.1–7.6)	-2.1 (-2.3 to -1.8)*
Panama	206 (189–223)	446 (349–540)	116.4 (66.5–164.2)	14.3 (13.1–15.5)	10.0 (7.8–12.1)	-1.1 (-1.5 to -0.6)*
Papua New Guinea	319 (213–435)	673 (486–886)	110.6 (44.1–205.3)	18.7 (12.5–24.9)	14.2 (10.4–18.4)	-0.9 (-1.0 to -0.8)*
Paraguay	224 (188–271)	492 (365–655)	119.9 (61.4–188.7)	10.4 (8.8–12.7)	8.7 (6.5–11.6)	-0.4 (-0.7 to -0.2)*
Peru	3,330 (2,760–3,930)	6,650 (4,980–8,600)	99.7 (43.3–174.1)	28.7 (23.8–33.9)	19.9 (15.0–25.8)	-1.1 (-2.5–0.4)
Philippines	1,600 (1,370–1,920)	3,500 (2,890–4,610)	118.5 (78.7–166.1)	5.6 (4.9–6.9)	4.4 (3.6–5.7)	-0.7 (-0.8 to -0.6)*
Poland	8,930 (8,590–9,220)	6,110 (5,520–6,640)	-31.6 (-37.7 to -25.7)	20.6 (19.8–21.3)	8.4 (7.6–9.1)	-3.0 (-3.3 to -2.7)*
Portugal	4,070 (3,810–4,320)	2,780 (2,460–3,020)	-31.6 (-38.8 to -24.8)	30.3 (28.1–32.1)	10.8 (9.7–11.6)	-3.3 (-3.4 to -3.1)*
Puerto Rico	430 (400–460)	317 (266–378)	-26.1 (-38.4 to -11.5)	12.0 (11.2–12.9)	4.2 (3.6–5.0)	-3.3 (-3.9 to -2.7)*
Qatar	14 (11–17)	40 (30–54)	192.2 (105.0–312.1)	16.1 (12.7–19.8)	5.8 (4.6–7.5)	-3.3 (-4.2 to -2.3)*
Republic of Korea	16,300 (12,500–18,300)	12,300 (10,100–15,300)	-24.5 (-38.9–0.5)	55.4 (44.1–62.4)	13.3 (10.9–16.5)	-4.5 (-4.8 to -4.2)*
Republic of Moldova	891 (818–970)	500 (427–584)	-43.9 (-52.2 to -33.1)	20.2 (18.6–22.0)	8.4 (7.2–9.8)	-2.9 (-4.0 to -1.8)*
Romania	4,150 (3,790–4,510)	3,850 (3,380–4,390)	-7.2 (-20.1–8.3)	15.0 (13.7–16.2)	10.4 (9.1–11.8)	-1.2 (-1.7 to -0.6)*
Russian Federation	57,100 (55,600–58,200)	31,100 (28,600–33,700)	-45.5 (-50.2 to -41.2)	31.5 (30.6–32.1)	13.0 (11.9–14.1)	-2.9 (-3.6 to -2.2)*
Rwanda	384 (280–471)	410 (300–548)	6.8 (-24.3–47.0)	13.6 (10.0–16.5)	6.9 (5.2–9.2)	-2.2 (-2.3 to -2.0)*
Saint Kitts and Nevis	6 (6–7)	6 (5–7)	-11.7 (-29.6–4.6)	17.2 (15.9–18.4)	9.1 (7.6–10.6)	-1.9 (-2.5 to -1.4)*
Saint Lucia	18 (17–19)	26 (21–31)	42.3 (16.4–73.2)	22.1 (20.6–23.7)	10.9 (9.1–13.2)	-2.3 (-2.7 to -1.9)*
Saint Vincent and the Grenadines	12 (11–14)	14 (13–17)	14.9 (-2.3–34.3)	18.0 (16.4–19.7)	10.4 (9.2–12.0)	-1.8 (-2.3 to -1.4)*
Samoa	11 (7–13)	15 (10–18)	37.3 (7.5–75.2)	13.2 (9.4–15.8)	10.6 (7.5–13.3)	-0.7 (-0.8 to -0.7)*
San Marino	10 (8–12)	8 (5–11)	-18.3 (-44.8–13.3)	27.0 (21.5–32.6)	9.5 (6.4–13.3)	-3.7 (-4.2 to -3.2)*
Sao Tome and Principe	10 (8–12)	15 (12–19)	44.0 (18.9–79.2)	17.2 (13.8–20.1)	15.4 (12.1–18.9)	-0.4 (-0.5 to -0.2)*
Saudi Arabia	359 (258–537)	663 (505–1,040)	84.7 (30.9–164.4)	6.5 (4.8–9.5)	3.6 (2.9–5.3)	-1.9 (-2.0 to -1.8)*
Senegal	386 (299–465)	773 (553–997)	100.1 (48.6–170.2)	12.6 (9.8–15.1)	10.8 (7.7–13.7)	-0.5 (-0.6 to -0.3)*
Serbia	1,420 (1,150–1,710)	1,300 (1,010–1,670)	-8.6 (-31.9–20.1)	13.9 (11.5–16.7)	7.7 (6.0–9.9)	-1.8 (-2.1 to -1.5)*
Seychelles	6 (5–7)	7 (6–9)	11.8 (-7.8–33.5)	10.7 (9.2–13.2)	6.0 (5.0–7.5)	-1.9 (-2.5 to -1.3)*
Sierra Leone	229 (170–278)	370 (250–482)	61.3 (19.4–123.5)	11.7 (8.8–14.2)	10.4 (7.1–13.4)	-0.4 (-0.5 to -0.3)*
Singapore	348 (329–368)	375 (336–410)	7.8 (-3.8–18.7)	16.5 (15.6–17.6)	4.5 (4.1–4.9)	-4.0 (-4.5 to -3.6)*
Slovakia	1,080 (887–1,270)	796 (640–963)	-26.2 (-42.9 to -9.5)	18.0 (14.8–21.1)	8.3 (6.7–10.1)	-2.5 (-3.0 to -2.0)*
Slovenia	473 (441–508)	321 (268–371)	-32.2 (-43.0 to -21.2)	19.1 (17.8–20.5)	6.8 (5.7–7.9)	-3.3 (-3.8 to -2.7)*
Solomon Islands	32 (21–44)	66 (50–89)	105.0 (45.2–191.7)	24.9 (17.9–32.5)	19.5 (15.0–25.2)	-0.8 (-1.0 to -0.7)*
Somalia	350 (247–453)	735 (499–953)	109.7 (52.0–189.3)	14.6 (10.3–18.5)	11.9 (8.2–15.2)	-0.6 (-0.7 to -0.5)*
South Africa	1,520 (1,150–1,690)	2,750 (2,340–3,110)	80.8 (60.1–104.6)	7.4 (5.6–8.3)	6.2 (5.2–7.0)	-0.6 (-1.2 to -0.1)*
South Sudan	272 (193–370)	358 (255–479)	31.5 (-10.7–85.8)	10.8 (7.8–14.6)	9.5 (6.9–12.6)	-0.4 (-0.5 to -0.3)*
Spain	8,940 (8,250–9,500)	6,400 (5,490–7,060)	-28.4 (-36.1 to -20.5)	16.4 (15.2–17.4)	6.1 (5.3–6.6)	-3.1 (-3.3 to -3.0)*
Sri Lanka	896 (742–1,040)	946 (618–1,280)	5.6 (-31.7–47.7)	8.8 (7.3–10.2)	3.6 (2.4–4.8)	-2.7 (-3.4 to -2.0)*
Sudan	1,910 (1,080–2,540)	2,860 (1,360–4,180)	49.7 (4.2–110.3)	20.9 (11.8–27.7)	15.2 (7.1–21.5)	-1.0 (-1.1 to -1.0)*
Suriname	28 (22–32)	44 (32–58)	59.0 (14.0–108.9)	11.2 (9.1–13.0)	7.1 (5.1–9.3)	-1.1 (-1.8 to -0.5)*
Sweden	1,490 (1,380–1,590)	806 (687–915)	-46.0 (-52.5 to -39.5)	9.4 (8.7–9.9)	3.4 (2.9–3.8)	-3.2 (-3.8 to -2.6)*
Switzerland	1,140 (1,040–1,240)	733 (625–829)	-35.9 (-44.1 to -27.8)	10.6 (9.7–11.4)	3.7 (3.3–4.2)	-3.3 (-3.7 to -3.0)*
Syrian Arab Republic	403 (310–504)	716 (534–941)	77.7 (26.4–159.1)	8.0 (6.2–10.1)	6.1 (4.7–7.8)	-0.8 (-1.2 to -0.5)*
Taiwan (Province of China)	2,940 (2,550–3,220)	3,800 (3,340–4,220)	29.2 (12.6–48.4)	19.3 (16.8–21.1)	8.9 (7.8–9.8)	-2.6 (-3.3 to -1.9)*
Tajikistan	795 (653–934)	817 (636–1,070)	2.7 (-24.3–34.4)	29.0 (23.9–34.1)	14.6 (11.5–18.9)	-2.2 (-2.6 to -1.9)*
Thailand	3,970 (2,790–4,830)	7,750 (4,680–10,200)	95.3 (41.0–166.4)	11.4 (8.0–13.7)	7.3 (4.4–9.6)	-1.5 (-1.7 to -1.3)*
Timor-Leste	29 (20–39)	63 (46–85)	117.5 (52.6–210.2)	10.7 (7.4–13.9)	7.7 (5.7–10.3)	-1.0 (-1.2 to -0.9)*
Togo	142 (109–171)	410 (269–541)	188.6 (107.1–306.5)	12.2 (9.6–14.6)	11.8 (8.1–15.3)	-0.1 (-0.2 to -0.1)*
Tokelau	0 (0–0)	0 (0–0)	-29.5 (-44.7 to -7.9)	17.8 (13.8–22.3)	11.0 (8.5–13.9)	-1.5 (-1.6 to -1.5)*
Tonga	11 (9–14)	13 (10–17)	22.2 (-9.0–61.1)	20.7 (17.2–26.3)	16.7 (13.2–21.6)	-0.7 (-0.9 to -0.4)*
Trinidad and Tobago	92 (87–98)	98 (75–126)	6.9 (-18.7–36.5)	11.6 (10.9–12.3)	5.2 (3.9–6.6)	-2.3 (-2.8 to -1.9)*
Tunisia	313 (240–384)	553 (390–746)	76.6 (23.8–154.2)	6.7 (5.2–8.2)	4.3 (3.1–5.8)	-1.5 (-1.6 to -1.4)*
Turkmenistan	421 (387–456)	390 (300–510)	-7.3 (-29.2–21.3)	22.0 (20.1–23.8)	9.6 (7.4–12.5)	-2.5 (-3.0 to -2.0)*
Tuvalu	1 (1–2)	1 (1–2)	1.9 (-18.1–26.6)	22.8 (18.0–28.3)	15.0 (12.0–18.3)	-1.3 (-1.4 to -1.3)*
Türkiye	8,310 (6,430–9,760)	10,500 (7,920–12,800)	26.3 (-2.5–61.3)	24.6 (19.3–28.8)	11.6 (8.7–14.1)	-2.4 (-2.7 to -2.1)*
Uganda	565 (445–707)	905 (681–1,180)	60.0 (14.2–130.6)	9.2 (7.3–11.5)	6.4 (5.0–8.2)	-1.2 (-1.3 to -1.1)*
Ukraine	18,800 (17,700–19,900)	7,800 (5,720–10,100)	-58.5 (-69.9 to -45.8)	26.3 (24.7–27.8)	10.2 (7.4–13.3)	-3.3 (-3.8 to -2.7)*
United Arab Emirates	60 (45–80)	196 (152–264)	224.9 (155.6–314.6)	14.8 (11.2–19.1)	8.1 (6.4–10.3)	-2.0 (-3.6 to -0.3)*
United Kingdom	11,500 (10,900–11,800)	6,500 (5,840–6,830)	-43.3 (-46.5 to -41.2)	12.2 (11.6–12.5)	4.6 (4.2–4.8)	-3.1 (-3.2 to -2.9)*
United Republic of Tanzania	994 (708–1,210)	1,520 (1,130–1,910)	52.5 (11.6–105.6)	9.5 (6.8–11.5)	6.2 (4.6–7.7)	-1.4 (-1.5 to -1.3)*
United States Virgin Islands	9 (7–11)	10 (7–13)	4.9 (-21.3–40.2)	11.9 (9.6–14.2)	5.5 (4.2–7.2)	-2.5 (-2.9 to -2.1)*
United States of America	17,300 (16,100–18,000)	16,400 (15,000–17,400)	-5.0 (-8.4 to -1.7)	5.4 (5.0–5.5)	2.8 (2.6–3.0)	-2.1 (-2.2 to -2.0)*
Uruguay	647 (606–682)	615 (556–678)	-4.9 (-13.6–5.1)	16.6 (15.5–17.5)	10.7 (9.8–11.8)	-1.4 (-1.7 to -1.0)*
Uzbekistan	2,390 (2,160–2,610)	2,040 (1,630–2,470)	-14.6 (-33.1–5.2)	20.6 (18.6–22.6)	7.7 (6.2–9.3)	-3.3 (-4.0 to -2.6)*
Vanuatu	12 (9–16)	27 (21–34)	116.1 (65.2–187.7)	20.8 (15.5–27.6)	16.3 (12.8–20.6)	-0.8 (-0.9 to -0.7)*
Venezuela (Bolivarian Republic of)	1,850 (1,750–1,960)	3,180 (2,410–4,070)	71.6 (29.7–119.5)	20.1 (18.8–21.3)	10.9 (8.3–13.9)	-1.9 (-2.3 to -1.4)*
Viet Nam	5,980 (4,490–7,560)	7,560 (5,900–9,810)	26.4 (-10.7–77.4)	14.9 (11.3–18.8)	7.7 (6.1–9.9)	-2.1 (-2.2 to -2.0)*
Yemen	1,180 (632–1,620)	2,580 (1,130–3,660)	119.7 (50.7–225.8)	24.6 (13.5–33.2)	19.4 (8.7–27.1)	-0.7 (-1.0 to -0.5)*
Zambia	292 (211–346)	513 (350–703)	76.0 (28.6–154.2)	10.5 (7.6–12.4)	7.5 (5.2–10.0)	-1.1 (-1.2 to -0.9)*
Zimbabwe	447 (353–547)	922 (671–1,190)	106.4 (48.2–185.0)	11.9 (9.5–14.6)	13.8 (10.3–17.0)	0.5 (0.2–0.8)*
Statistically significant AAPC results are marked with an asterisk (*). ASMR, age-standardized mortality rate; GC, gastric cacner; UI, uncertainty interval; AAPC, average annual percent change; CI, confidence interval.

## Sheet: Supplementary Table 6
Supplementary Table 4. DALYs and age-standardized DALYs rate of GC in 1990 and 2019 by 204 countries and territories
	DALYs			Age-standardized DALYs rate per 100,000
Characteristics	1990 N (95% UI)	2021 N (95% UI)	Percentage change (%)	1990 N (95% UI)	2021 N (95% UI)	AAPC (95% CI)
Afghanistan	82,500 (47,100–114,000)	115,000 (60,000–161,000)	39.4 (1.4–93.4)	1137.8 (659.0–1575.8)	910.2 (498.9–1256.8)	-0.7 (-0.8 to -0.6)*
Albania	8,730 (7,160–10,500)	9,580 (7,190–12,300)	9.7 (-17.9–52.1)	404.8 (334.4–490.3)	225.9 (170.2–289.9)	-2.0 (-2.7 to -1.3)*
Algeria	18,300 (13,600–22,500)	30,000 (22,600–37,000)	63.5 (24.0–105.9)	144.7 (107.1–176.1)	81.6 (62.0–100.3)	-1.8 (-1.9 to -1.8)*
American Samoa	137 (116–174)	211 (172–269)	53.8 (21.1–98.1)	519.6 (448.0–659.4)	434.0 (352.9–547.2)	-0.6 (-0.7 to -0.4)*
Andorra	168 (118–230)	215 (147–294)	27.7 (-20.3–96.7)	289.6 (204.2–395.3)	141.0 (96.2–193.2)	-2.5 (-2.8 to -2.1)*
Angola	16,300 (11,600–21,000)	29,400 (21,100–38,100)	80.4 (23.6–158.6)	359.0 (254.9–456.6)	214.9 (155.0–275.9)	-1.6 (-2.0 to -1.2)*
Antigua and Barbuda	210 (194–227)	234 (213–254)	11.2 (-1.1–24.9)	400.4 (368.2–433.0)	216.3 (198.0–234.7)	-1.8 (-2.3 to -1.3)*
Argentina	107,000 (100,000–115,000)	108,000 (98,400–118,000)	0.8 (-9.3–12.4)	331.1 (309.2–353.7)	197.5 (180.3–214.9)	-1.6 (-1.9 to -1.3)*
Armenia	17,200 (16,400–18,100)	11,100 (9,810–12,800)	-35.6 (-44.1 to -25.2)	588.6 (556.8–621.0)	259.4 (229.4–298.0)	-2.6 (-3.5 to -1.8)*
Australia	31,500 (29,400–33,500)	34,500 (31,100–37,500)	9.6 (-0.6–20.6)	162.3 (151.7–172.1)	81.3 (74.1–88.2)	-2.2 (-2.3 to -2.1)*
Austria	40,400 (38,000–42,700)	17,100 (15,500–18,700)	-57.8 (-61.8 to -53.4)	351.7 (331.4–370.9)	100.7 (91.9–110.1)	-3.9 (-4.3 to -3.5)*
Azerbaijan	38,200 (31,200–44,800)	38,500 (29,400–52,600)	1.0 (-23.8–30.8)	702.4 (573.1–827.7)	350.1 (267.5–474.8)	-2.3 (-2.5 to -2.0)*
Bahamas	585 (538–635)	905 (721–1,120)	54.7 (19.6–96.8)	348.7 (321.4–379.1)	213.7 (170.7–263.9)	-1.4 (-1.9 to -0.9)*
Bahrain	571 (478–678)	1,230 (979–1,500)	115.2 (72.2–167.8)	304.8 (254.3–363.9)	132.9 (105.5–162.0)	-2.7 (-3.1 to -2.3)*
Bangladesh	145,000 (97,700–180,000)	191,000 (132,000–248,000)	31.9 (-3.0–81.2)	275.3 (186.6–339.9)	133.0 (91.9–172.8)	-2.3 (-2.7 to -1.9)*
Barbados	1,100 (1,020–1,190)	1,070 (800–1,350)	-2.8 (-27.9–24.0)	387.9 (359.5–419.6)	213.7 (160.5–271.1)	-1.8 (-2.3 to -1.3)*
Belarus	109,000 (99,500–119,000)	49,500 (38,400–60,700)	-54.5 (-65.3 to -43.3)	846.8 (773.4–926.7)	324.6 (251.8–398.3)	-3.1 (-3.7 to -2.5)*
Belgium	36,800 (34,200–39,300)	20,800 (18,600–22,700)	-43.6 (-49.0 to -37.4)	245.9 (229.4–261.9)	95.6 (86.7–104.5)	-3.0 (-3.5 to -2.6)*
Belize	278 (260–300)	726 (635–833)	160.7 (123.6–201.2)	287.8 (268.7–310.5)	225.0 (198.0–258.8)	-0.7 (-1.1 to -0.2)*
Benin	6,380 (5,000–7,730)	12,500 (8,580–15,900)	95.7 (44.8–156.0)	304.3 (241.3–367.1)	222.7 (155.7–281.0)	-1.0 (-1.2 to -0.8)*
Bermuda	186 (172–200)	136 (114–167)	-26.8 (-40.3 to -10.2)	293.7 (272.0–317.1)	104.6 (87.4–128.7)	-3.5 (-3.8 to -3.2)*
Bhutan	656 (429–918)	851 (580–1,160)	29.7 (-6.7–87.0)	225.0 (147.6–313.6)	134.1 (92.2–182.5)	-1.7 (-1.8 to -1.5)*
Bolivia (Plurinational State of)	41,100 (33,900–50,100)	66,800 (49,400–89,000)	62.4 (20.9–120.9)	1208.5 (1000.5–1464.4)	714.4 (533.7–949.6)	-1.7 (-1.8 to -1.6)*
Bosnia and Herzegovina	14,700 (12,500–17,300)	12,100 (9,250–15,600)	-18.3 (-39.7–1.8)	340.3 (289.9–400.8)	199.7 (152.4–257.1)	-1.6 (-2.1 to -1.2)*
Botswana	1,610 (1,110–2,120)	2,140 (1,500–2,830)	33.4 (-7.6–99.8)	264.1 (185.3–343.5)	133.8 (95.8–174.5)	-2.2 (-2.7 to -1.7)*
Brazil	444,000 (427,000–459,000)	607,000 (576,000–636,000)	36.9 (30.1–43.5)	469.4 (449.5–486.8)	238.8 (226.2–250.0)	-2.1 (-2.4 to -1.9)*
Brunei Darussalam	712 (527–866)	928 (751–1,130)	30.3 (2.2–68.9)	568.7 (417.2–683.9)	236.1 (193.2–283.8)	-2.8 (-3.0 to -2.6)*
Bulgaria	66,200 (59,700–73,800)	35,800 (30,000–42,300)	-45.9 (-56.6 to -33.2)	540.7 (489.2–600.2)	274.4 (228.6–325.4)	-2.1 (-2.8 to -1.5)*
Burkina Faso	15,900 (11,900–19,500)	27,500 (18,700–35,000)	72.6 (31.3–125.2)	347.7 (262.8–424.4)	275.7 (188.2–348.9)	-0.7 (-0.9 to -0.6)*
Burundi	8,640 (5,860–11,100)	11,300 (7,950–14,700)	30.5 (-5.9–78.2)	334.8 (229.2–426.7)	195.9 (140.5–251.7)	-1.7 (-1.8 to -1.6)*
Cabo Verde	1,670 (1,330–2,010)	2,300 (1,770–3,100)	38.1 (2.7–86.5)	738.9 (591.1–894.0)	511.2 (396.1–675.9)	-1.2 (-2.0 to -0.4)*
Cambodia	22,900 (17,300–29,000)	34,600 (25,000–45,400)	50.7 (5.6–107.9)	443.2 (333.7–560.3)	257.4 (188.6–334.7)	-1.7 (-1.8 to -1.7)*
Cameroon	14,900 (11,500–18,000)	34,000 (20,800–46,400)	128.1 (57.2–217.7)	308.7 (241.6–371.3)	242.8 (152.1–325.2)	-0.8 (-0.8 to -0.7)*
Canada	55,300 (51,800–58,800)	56,500 (51,300–62,000)	2.1 (-8.1–12.4)	171.8 (161.1–182.5)	84.4 (77.2–91.9)	-2.2 (-2.8 to -1.7)*
Central African Republic	6,210 (4,490–7,700)	9,310 (6,320–12,500)	49.9 (11.8–99.5)	467.7 (340.1–572.4)	343.8 (238.4–448.9)	-0.9 (-1.0 to -0.9)*
Chad	8,560 (6,660–10,500)	20,500 (14,600–26,700)	139.7 (76.9–217.2)	291.6 (227.2–356.2)	322.4 (231.1–417.2)	0.4 (0.2–0.5)*
Chile	79,700 (74,200–85,600)	85,100 (76,900–93,900)	6.8 (-4.7–19.9)	776.9 (722.2–835.2)	335.4 (303.0–370.5)	-2.6 (-2.9 to -2.3)*
China	10,770,000 (8,850,000–12,640,000)	10,640,000 (8,220,000–13,380,000)	-1.2 (-22.1–29.8)	1181.6 (978.4–1390.9)	501.3 (387.3–628.0)	-2.8 (-2.9 to -2.6)*
Colombia	139,000 (132,000–146,000)	182,000 (150,000–218,000)	30.9 (8.6–59.0)	739.5 (702.4–778.1)	330.4 (273.4–396.5)	-2.6 (-3.0 to -2.3)*
Comoros	569 (377–758)	909 (670–1,210)	59.6 (11.2–131.7)	255.6 (173.2–334.4)	170.6 (127.4–224.9)	-1.3 (-1.6 to -1.0)*
Congo	4,620 (3,560–5,630)	6,890 (4,700–9,150)	49.2 (5.3–108.6)	390.9 (304.0–475.0)	218.1 (153.1–280.8)	-1.9 (-2.1 to -1.6)*
Cook Islands	37 (30–47)	36 (28–45)	-3.2 (-27.2–25.7)	279.1 (229.6–352.3)	146.6 (113.8–187.2)	-2.1 (-2.2 to -1.9)*
Costa Rica	15,000 (13,900–16,000)	21,700 (18,900–24,700)	45.2 (25.4–66.2)	824.9 (766.5–879.3)	395.3 (344.5–449.5)	-2.3 (-2.7 to -2.0)*
Croatia	33,100 (30,000–36,400)	15,800 (13,200–18,800)	-52.3 (-61.8 to -41.3)	541.9 (491.4–596.5)	186.8 (157.1–222.9)	-3.4 (-3.5 to -3.3)*
Cuba	18,600 (17,300–20,000)	24,100 (20,400–27,900)	29.5 (7.6–54.3)	180.3 (167.4–194.4)	126.9 (107.2–147.3)	-1.1 (-1.7 to -0.4)*
Cyprus	1,700 (1,430–2,230)	2,240 (1,750–2,730)	31.9 (3.4–68.1)	227.2 (192.6–302.3)	111.9 (86.2–135.1)	-2.3 (-2.6 to -2.1)*
Czechia	53,000 (48,500–58,200)	24,900 (21,200–29,000)	-53.0 (-60.9 to -42.8)	387.6 (355.5–425.2)	122.4 (103.8–143.0)	-3.7 (-3.9 to -3.5)*
Côte d'Ivoire	5,140 (3,820–6,360)	10,800 (7,140–14,500)	110.1 (50.2–196.2)	110.6 (83.8–134.2)	83.2 (57.8–109.5)	-0.9 (-1.2 to -0.7)*
Democratic People's Republic of Korea	133,000 (94,400–174,000)	200,000 (148,000–256,000)	50.9 (7.3–113.9)	739.7 (531.9–961.9)	585.7 (437.3–748.5)	-0.7 (-0.8 to -0.7)*
Democratic Republic of the Congo	47,500 (35,000–60,000)	90,500 (65,000–117,000)	90.4 (35.9–163.4)	273.4 (199.9–342.0)	216.1 (155.7–277.1)	-0.8 (-0.9 to -0.6)*
Denmark	16,100 (15,100–17,100)	11,100 (10,100–12,200)	-30.7 (-38.2 to -23.0)	211.0 (197.4–224.7)	100.2 (90.3–110.0)	-2.4 (-2.8 to -2.0)*
Djibouti	378 (266–510)	1,370 (940–1,920)	263.0 (146.8–439.5)	228.4 (164.5–304.3)	182.7 (127.1–250.0)	-0.7 (-0.8 to -0.7)*
Dominica	380 (329–440)	379 (307–478)	-0.3 (-18.8–22.9)	645.0 (559.3–742.5)	453.3 (370.1–569.7)	-1.1 (-1.3 to -1.0)*
Dominican Republic	8,050 (6,740–9,950)	17,700 (13,700–22,400)	119.6 (66.4–187.7)	199.6 (166.9–247.2)	171.9 (133.3–217.8)	-0.4 (-0.9–0.1)
Ecuador	40,300 (38,200–42,500)	70,300 (54,900–89,200)	74.3 (35.6–120.4)	719.2 (681.9–759.9)	422.7 (330.6–535.5)	-1.6 (-2.5 to -0.7)*
Egypt	37,000 (32,400–50,600)	116,000 (71,400–149,000)	213.6 (60.1–321.3)	116.5 (100.7–168.7)	168.3 (106.8–213.4)	1.2 (0.5–1.9)*
El Salvador	15,500 (14,100–19,100)	26,500 (20,800–33,500)	71.0 (31.8–117.3)	491.5 (444.6–605.1)	432.4 (338.6–545.5)	-0.4 (-1.7–0.8)
Equatorial Guinea	868 (611–1,130)	934 (579–1,400)	7.7 (-30.0–74.9)	400.6 (283.6–516.9)	156.2 (100.4–226.5)	-3.0 (-3.4 to -2.6)*
Eritrea	5,550 (3,960–6,870)	8,750 (6,040–11,500)	57.7 (11.7–114.0)	382.1 (281.6–465.1)	258.3 (185.2–329.3)	-1.3 (-1.5 to -1.0)*
Estonia	13,400 (12,400–14,700)	5,630 (4,720–6,560)	-58.1 (-65.6 to -50.6)	665.7 (611.9–726.6)	230.0 (191.6–268.7)	-3.7 (-3.8 to -3.6)*
Eswatini	903 (657–1,150)	1,620 (1,040–2,200)	79.0 (23.5–162.8)	282.2 (205.6–354.7)	248.3 (163.4–331.9)	-0.4 (-0.6 to -0.2)*
Ethiopia	104,000 (75,000–127,000)	84,400 (65,800–109,000)	-18.6 (-38.1–6.6)	436.5 (321.8–536.0)	164.8 (129.2–213.3)	-3.1 (-3.2 to -3.0)*
Fiji	1,150 (615–1,430)	1,570 (752–2,190)	36.9 (-3.5–88.7)	265.4 (143.2–326.1)	196.6 (95.7–268.1)	-0.9 (-1.3 to -0.6)*
Finland	20,600 (19,400–21,900)	10,300 (9,070–11,500)	-49.8 (-55.5 to -43.3)	295.5 (277.9–313.8)	89.0 (79.5–99.0)	-3.9 (-4.2 to -3.5)*
France	183,000 (171,000–193,000)	126,000 (113,000–140,000)	-30.7 (-37.3 to -23.0)	228.5 (215.3–242.2)	101.0 (90.7–112.1)	-2.6 (-2.8 to -2.4)*
Gabon	1,850 (1,360–2,300)	2,170 (1,440–2,880)	17.3 (-15.2–67.8)	311.6 (229.0–388.5)	189.5 (128.3–246.0)	-1.5 (-1.7 to -1.4)*
Gambia	412 (284–524)	942 (682–1,260)	128.4 (62.1–230.1)	104.5 (74.4–131.3)	86.3 (63.3–112.4)	-0.6 (-1.3–0.0)
Georgia	30,000 (27,400–32,900)	16,700 (14,800–18,600)	-44.4 (-51.9 to -36.4)	475.2 (434.9–519.7)	294.3 (261.0–329.1)	-1.6 (-3.0 to -0.2)*
Germany	393,000 (363,000–419,000)	227,000 (204,000–251,000)	-42.2 (-48.8 to -35.5)	319.4 (295.9–340.9)	131.2 (118.5–144.2)	-2.8 (-3.1 to -2.5)*
Ghana	16,200 (12,000–20,500)	31,600 (23,200–41,100)	95.2 (40.0–161.4)	234.4 (174.3–292.8)	175.4 (130.5–226.8)	-0.9 (-1.0 to -0.8)*
Greece	51,800 (49,000–54,500)	34,900 (31,800–37,500)	-32.8 (-37.7 to -27.5)	349.1 (330.5–366.1)	160.7 (149.2–172.0)	-2.5 (-2.7 to -2.2)*
Greenland	208 (165–247)	158 (127–202)	-24.2 (-40.5 to -4.9)	517.1 (411.4–609.4)	216.9 (175.6–279.3)	-2.7 (-2.8 to -2.5)*
Grenada	246 (219–275)	225 (193–260)	-8.5 (-23.7–11.9)	360.5 (321.0–403.8)	195.0 (167.4–223.1)	-2.0 (-2.8 to -1.2)*
Guam	176 (153–221)	286 (234–336)	62.5 (38.1–94.3)	209.4 (183.4–256.6)	144.7 (118.0–169.9)	-1.2 (-1.6 to -0.9)*
Guatemala	27,600 (26,400–28,800)	67,700 (57,400–78,800)	145.1 (109.9–187.3)	733.0 (701.2–767.3)	581.4 (494.0–675.7)	-0.7 (-1.5–0.0)
Guinea	9,690 (7,760–12,100)	15,200 (10,900–20,400)	57.2 (12.5–126.9)	277.8 (222.7–351.4)	242.5 (176.0–322.6)	-0.4 (-0.5 to -0.3)*
Guinea-Bissau	2,260 (1,730–2,870)	3,360 (2,440–4,280)	48.8 (8.6–108.5)	508.8 (388.9–640.6)	395.3 (289.2–490.0)	-0.8 (-0.9 to -0.7)*
Guyana	1,400 (1,240–1,560)	1,380 (1,040–1,780)	-1.4 (-28.0–28.2)	341.1 (304.6–379.8)	201.1 (153.5–258.5)	-1.5 (-1.9 to -1.1)*
Haiti	25,600 (18,500–33,800)	36,500 (24,500–48,400)	42.3 (-1.3–94.3)	723.6 (532.8–951.0)	453.1 (311.1–598.7)	-1.5 (-1.5 to -1.4)*
Honduras	10,100 (8,320–11,900)	30,400 (23,300–40,500)	199.8 (130.1–301.8)	442.3 (363.6–521.3)	462.6 (358.9–610.6)	0.2 (-0.3–0.7)
Hungary	68,500 (59,800–77,200)	30,500 (25,900–35,900)	-55.4 (-63.1 to -46.3)	474.5 (416.6–535.5)	169.1 (143.8–198.7)	-3.3 (-3.7 to -3.0)*
Iceland	841 (766–931)	503 (437–575)	-40.2 (-48.9 to -29.7)	300.6 (273.5–333.4)	90.2 (78.6–103.1)	-3.9 (-4.2 to -3.6)*
India	1,180,000 (999,000–1,510,000)	1,890,000 (1,650,000–2,350,000)	60.9 (37.8–89.5)	217.8 (185.2–284.1)	149.3 (129.8–184.7)	-1.2 (-1.5 to -1.0)*
Indonesia	289,000 (225,000–352,000)	463,000 (369,000–590,000)	60.6 (29.5–111.5)	253.0 (196.2–313.5)	178.9 (143.2–229.9)	-1.1 (-1.2 to -1.1)*
Iran (Islamic Republic of)	159,000 (116,000–177,000)	234,000 (164,000–258,000)	47.2 (30.5–68.6)	563.1 (405.6–624.9)	292.6 (202.3–322.1)	-2.1 (-2.3 to -2.0)*
Iraq	16,000 (12,600–21,200)	33,900 (24,800–44,400)	112.3 (48.7–203.5)	179.8 (142.0–240.5)	126.7 (93.1–162.3)	-1.1 (-1.4 to -0.8)*
Ireland	11,600 (10,900–12,400)	7,320 (6,460–8,050)	-37.0 (-43.1 to -30.8)	287.6 (270.1–305.3)	94.4 (84.2–103.4)	-3.6 (-4.2 to -3.0)*
Israel	11,100 (10,400–11,900)	12,900 (11,500–14,200)	16.3 (3.6–29.1)	233.0 (217.5–249.3)	108.4 (96.7–119.1)	-2.5 (-3.2 to -1.8)*
Italy	365,000 (345,000–377,000)	207,000 (186,000–221,000)	-43.3 (-46.9 to -40.3)	423.6 (402.2–437.2)	151.8 (140.1–160.0)	-3.3 (-3.4 to -3.2)*
Jamaica	6,110 (5,630–6,630)	6,520 (4,940–8,600)	6.6 (-19.9–40.3)	345.1 (316.9–375.6)	211.1 (160.0–278.4)	-1.2 (-2.5–0.1)
Japan	1,330,000 (1,280,000–1,370,000)	925,000 (816,000–984,000)	-30.6 (-36.5 to -26.8)	790.8 (759.6–811.8)	270.2 (248.9–282.2)	-3.4 (-3.6 to -3.2)*
Jordan	2,880 (2,320–3,590)	7,200 (5,510–9,420)	149.6 (81.7–246.4)	184.7 (149.4–230.0)	87.6 (67.1–112.9)	-2.3 (-2.7 to -1.9)*
Kazakhstan	123,000 (115,000–132,000)	53,800 (46,500–61,800)	-56.3 (-62.5 to -49.2)	913.4 (853.7–980.3)	280.0 (242.0–321.1)	-3.7 (-4.0 to -3.3)*
Kenya	18,600 (13,800–24,400)	52,000 (40,700–65,900)	179.8 (119.0–272.4)	200.5 (149.6–266.8)	200.3 (157.8–252.9)	-0.0 (-0.2–0.1)
Kiribati	293 (220–363)	491 (344–637)	67.7 (23.3–141.4)	666.9 (509.8–816.5)	576.0 (414.9–736.0)	-0.5 (-0.5 to -0.4)*
Kuwait	721 (652–806)	1,820 (1,490–2,260)	152.0 (100.1–227.6)	97.9 (88.0–110.4)	54.9 (44.3–68.5)	-2.1 (-2.8 to -1.5)*
Kyrgyzstan	28,300 (25,600–31,100)	22,100 (18,000–26,300)	-22.1 (-35.4 to -3.6)	899.2 (813.2–987.4)	407.9 (333.5–486.7)	-2.7 (-3.4 to -1.9)*
Lao People's Democratic Republic	11,200 (7,820–14,800)	10,900 (7,960–14,400)	-2.0 (-32.8–40.0)	476.2 (338.5–633.0)	211.2 (154.3–275.6)	-2.6 (-2.7 to -2.5)*
Latvia	22,500 (20,600–24,500)	9,350 (7,860–10,900)	-58.3 (-65.9 to -49.6)	640.5 (587.1–698.3)	267.5 (223.7–312.4)	-2.8 (-3.7 to -2.0)*
Lebanon	5,880 (4,740–7,520)	7,130 (5,760–8,650)	21.3 (-7.1–60.3)	259.8 (209.6–330.8)	118.7 (95.9–144.0)	-2.5 (-2.7 to -2.2)*
Lesotho	2,000 (1,410–2,600)	3,840 (2,610–5,220)	91.7 (34.0–180.2)	228.0 (160.2–294.8)	323.8 (223.6–435.0)	1.2 (0.7–1.6)*
Liberia	3,270 (2,470–4,100)	5,740 (3,680–7,880)	75.4 (22.9–154.0)	270.6 (205.4–335.4)	237.2 (154.9–320.3)	-0.4 (-0.7 to -0.1)*
Libya	4,030 (3,100–5,210)	9,500 (6,900–12,700)	135.9 (60.1–257.3)	195.4 (148.9–250.8)	160.1 (118.6–213.1)	-0.6 (-1.0 to -0.3)*
Lithuania	28,200 (26,000–30,400)	13,400 (11,200–15,800)	-52.3 (-61.1 to -43.0)	634.2 (584.6–684.6)	265.7 (220.3–311.9)	-3.0 (-3.9 to -2.1)*
Luxembourg	1,560 (1,470–1,650)	932 (829–1,030)	-40.4 (-47.1 to -33.5)	294.7 (278.1–311.6)	88.3 (78.7–97.6)	-3.7 (-4.0 to -3.5)*
Madagascar	13,400 (10,000–16,100)	22,700 (15,400–30,300)	70.1 (22.3–126.3)	233.0 (173.2–278.5)	164.2 (112.3–217.5)	-1.1 (-1.4 to -0.8)*
Malawi	4,510 (3,520–5,330)	7,090 (5,200–9,090)	57.1 (22.5–106.0)	103.1 (80.5–121.7)	81.8 (60.3–103.4)	-0.7 (-0.8 to -0.6)*
Malaysia	22,000 (18,600–26,200)	43,800 (37,600–53,900)	99.6 (70.5–132.1)	219.0 (184.8–259.3)	148.9 (127.8–181.1)	-1.3 (-1.6 to -1.0)*
Maldives	255 (189–319)	239 (182–305)	-6.4 (-30.6–28.2)	245.8 (189.1–306.5)	61.3 (47.1–78.0)	-4.5 (-4.8 to -4.2)*
Mali	25,600 (20,400–30,600)	42,000 (31,400–54,600)	64.2 (23.1–119.8)	578.5 (470.7–688.6)	420.3 (318.9–542.7)	-1.0 (-1.1 to -0.9)*
Malta	1,230 (1,130–1,340)	917 (798–1,030)	-25.6 (-35.5 to -15.1)	287.9 (264.5–313.3)	99.6 (87.1–111.7)	-3.5 (-4.0 to -3.0)*
Marshall Islands	122 (96–154)	199 (145–257)	63.0 (19.9–122.2)	617.9 (488.4–779.6)	470.3 (349.2–602.7)	-0.9 (-0.9 to -0.8)*
Mauritania	3,170 (2,510–3,840)	4,520 (3,240–6,040)	42.6 (4.1–95.4)	303.6 (240.2–366.9)	201.8 (144.3–268.9)	-1.3 (-1.5 to -1.1)*
Mauritius	3,110 (2,920–3,310)	4,570 (4,120–4,940)	46.9 (31.2–62.1)	394.3 (370.9–418.3)	252.4 (229.1–272.2)	-1.5 (-2.4 to -0.5)*
Mexico	161,000 (158,000–165,000)	292,000 (257,000–326,000)	80.8 (58.9–103.3)	359.7 (350.3–368.5)	223.5 (197.2–249.7)	-1.5 (-1.8 to -1.3)*
Micronesia (Federated States of)	340 (263–440)	367 (269–493)	7.9 (-23.1–56.5)	617.2 (483.1–808.0)	444.3 (332.5–589.0)	-1.1 (-1.1 to -1.0)*
Monaco	170 (125–210)	134 (106–177)	-21.0 (-42.6–10.4)	265.1 (196.7–329.4)	153.1 (117.8–202.7)	-1.8 (-1.8 to -1.7)*
Mongolia	16,500 (13,300–20,600)	24,100 (19,000–30,500)	46.3 (7.8–97.0)	1462.9 (1184.8–1839.7)	930.4 (747.5–1157.9)	-1.5 (-1.8 to -1.2)*
Montenegro	1,350 (1,140–1,630)	1,630 (1,340–2,020)	20.8 (-4.5–51.6)	211.7 (178.7–255.2)	170.1 (140.5–209.9)	-0.6 (-0.9 to -0.3)*
Morocco	12,400 (9,260–15,100)	21,600 (14,900–27,200)	73.3 (25.4–128.4)	81.7 (60.1–99.2)	60.1 (41.7–75.1)	-1.0 (-1.1 to -0.9)*
Mozambique	11,800 (8,990–14,200)	22,000 (15,600–28,800)	86.3 (35.3–151.1)	191.8 (141.1–228.7)	185.1 (129.5–238.5)	-0.1 (-0.3–0.1)
Myanmar	112,000 (79,700–145,000)	94,000 (71,000–125,000)	-15.8 (-41.3–22.8)	425.7 (310.0–549.4)	182.5 (139.1–242.1)	-2.7 (-2.8 to -2.6)*
Namibia	641 (498–793)	1,080 (770–1,420)	68.0 (17.8–135.3)	89.3 (69.8–110.2)	69.4 (50.4–89.8)	-0.7 (-1.0 to -0.5)*
Nauru	41 (31–54)	39 (28–51)	-3.9 (-29.4–36.2)	720.1 (545.6–955.6)	557.0 (409.5–709.5)	-0.8 (-0.9 to -0.8)*
Nepal	25,800 (17,900–33,500)	37,700 (28,100–50,000)	45.7 (3.6–103.2)	238.5 (166.7–308.1)	153.4 (113.7–202.8)	-1.4 (-1.5 to -1.3)*
Netherlands	54,200 (50,700–57,400)	31,900 (28,500–34,800)	-41.2 (-47.0 to -35.1)	276.3 (258.9–292.2)	94.7 (85.3–102.9)	-3.5 (-4.0 to -3.0)*
New Zealand	8,390 (7,870–8,930)	8,120 (7,340–8,850)	-3.2 (-12.8–7.5)	217.6 (204.3–231.7)	103.2 (93.9–112.6)	-2.5 (-3.2 to -1.8)*
Nicaragua	5,750 (5,050–6,810)	12,200 (9,770–15,300)	112.1 (69.2–163.1)	336.1 (295.6–399.4)	235.4 (189.3–294.2)	-1.2 (-1.5 to -0.9)*
Niger	10,100 (7,590–12,600)	23,400 (15,900–31,100)	131.4 (70.3–214.8)	326.7 (244.9–405.6)	264.3 (182.2–348.5)	-0.7 (-0.8 to -0.5)*
Nigeria	42,700 (32,500–60,700)	61,400 (48,100–79,800)	43.9 (-2.1–116.8)	89.9 (68.8–129.7)	60.6 (48.5–78.0)	-1.3 (-1.4 to -1.2)*
Niue	8 (6–10)	6 (5–7)	-26.0 (-44.5 to -2.5)	367.4 (287.5–467.3)	279.5 (222.8–350.5)	-0.9 (-0.9 to -0.8)*
North Macedonia	10,200 (8,480–11,700)	9,980 (7,760–12,600)	-1.7 (-24.4–24.1)	527.4 (443.2–611.7)	301.7 (236.8–377.4)	-1.8 (-1.9 to -1.6)*
Northern Mariana Islands	102 (75–137)	166 (139–201)	62.6 (20.8–121.7)	417.0 (324.1–539.9)	314.4 (264.2–373.9)	-0.9 (-1.0 to -0.8)*
Norway	15,600 (14,800–16,200)	7,480 (6,870–7,920)	-52.1 (-54.8 to -49.6)	241.2 (230.5–249.9)	77.0 (71.4–81.1)	-3.6 (-3.8 to -3.5)*
Oman	2,160 (1,570–2,890)	2,640 (2,030–3,330)	22.2 (-15.4–78.5)	277.0 (202.6–367.8)	115.7 (88.8–143.9)	-2.8 (-3.0 to -2.5)*
Pakistan	84,300 (68,800–106,000)	172,000 (133,000–221,000)	104.4 (54.7–171.0)	138.6 (112.8–175.6)	122.0 (95.3–156.3)	-0.4 (-0.5 to -0.3)*
Palau	69 (54–90)	107 (83–134)	53.9 (13.4–111.1)	634.3 (496.0–821.4)	472.6 (375.0–583.4)	-1.0 (-1.1 to -0.8)*
Palestine	2,450 (1,880–3,150)	3,740 (2,990–4,490)	52.7 (11.2–110.1)	272.4 (209.9–347.8)	139.1 (112.2–165.6)	-2.2 (-2.4 to -2.0)*
Panama	5,100 (4,740–5,470)	10,400 (8,210–12,600)	103.5 (57.5–147.8)	327.1 (303.7–351.5)	234.6 (185.6–284.7)	-1.0 (-1.4 to -0.6)*
Papua New Guinea	10,400 (6,750–14,100)	21,600 (15,500–28,800)	108.2 (38.3–206.8)	481.4 (322.5–655.1)	354.2 (255.8–465.6)	-1.0 (-1.1 to -0.9)*
Paraguay	5,650 (4,740–6,810)	12,000 (8,880–16,100)	113.4 (54.5–181.8)	243.3 (204.2–293.9)	201.2 (148.7–268.8)	-0.5 (-0.7 to -0.3)*
Peru	87,100 (71,300–102,000)	156,000 (115,000–201,000)	78.7 (27.8–144.0)	680.2 (560.3–802.2)	455.3 (336.6–586.0)	-1.2 (-2.4–0.1)
Philippines	50,700 (43,400–59,400)	101,000 (83,400–134,000)	100.0 (61.4–146.8)	143.9 (123.3–172.2)	112.0 (92.8–147.6)	-0.7 (-0.8 to -0.7)*
Poland	216,000 (209,000–222,000)	133,000 (121,000–144,000)	-38.4 (-43.9 to -33.0)	493.4 (477.9–507.5)	196.8 (179.7–213.0)	-3.1 (-3.4 to -2.8)*
Portugal	90,800 (85,200–96,600)	53,500 (48,500–57,600)	-41.1 (-47.1 to -35.4)	678.9 (637.3–722.3)	243.0 (223.0–260.6)	-3.3 (-3.4 to -3.2)*
Puerto Rico	9,550 (8,900–10,200)	6,240 (5,240–7,420)	-34.6 (-46.1 to -20.4)	263.9 (245.7–281.8)	99.0 (82.6–118.1)	-3.2 (-3.6 to -2.8)*
Qatar	431 (334–546)	1,290 (955–1,780)	198.4 (108.0–325.5)	338.9 (264.5–428.3)	115.0 (87.8–151.8)	-3.4 (-4.2 to -2.7)*
Republic of Korea	489,000 (356,000–550,000)	260,000 (218,000–330,000)	-46.8 (-56.9 to -25.3)	1435.4 (1091.5–1613.8)	288.8 (242.9–366.1)	-5.1 (-5.3 to -4.8)*
Republic of Moldova	25,200 (23,200–27,100)	13,000 (11,100–15,200)	-48.4 (-56.0 to -38.7)	547.2 (505.0–590.7)	222.5 (189.7–259.6)	-3.0 (-4.1 to -1.8)*
Romania	111,000 (102,000–120,000)	87,600 (76,600–100,000)	-21.0 (-32.1 to -8.2)	392.0 (359.3–423.3)	256.9 (223.3–293.2)	-1.3 (-1.9 to -0.7)*
Russian Federation	1,550,000 (1,520,000–1,580,000)	738,000 (675,000–800,000)	-52.4 (-56.6 to -48.7)	847.4 (827.4–863.0)	318.8 (291.8–345.0)	-3.2 (-4.0 to -2.4)*
Rwanda	12,000 (8,710–14,800)	12,000 (8,680–16,100)	-0.1 (-30.2–39.8)	364.6 (265.4–448.0)	167.1 (122.4–222.8)	-2.5 (-2.7 to -2.3)*
Saint Kitts and Nevis	146 (134–156)	141 (112–170)	-3.4 (-24.8–16.5)	405.1 (373.2–435.5)	199.1 (162.1–236.3)	-2.2 (-2.7 to -1.6)*
Saint Lucia	439 (408–473)	590 (482–723)	34.6 (8.8–65.4)	501.7 (467.1–540.4)	247.1 (202.1–302.4)	-2.3 (-2.5 to -2.1)*
Saint Vincent and the Grenadines	301 (275–333)	343 (300–398)	13.9 (-3.4–35.8)	420.4 (383.9–463.6)	243.2 (212.8–281.4)	-1.9 (-2.2 to -1.5)*
Samoa	292 (208–358)	402 (281–519)	37.7 (4.6–82.5)	324.4 (229.1–395.8)	263.5 (184.0–337.3)	-0.7 (-0.7 to -0.6)*
San Marino	191 (153–231)	140 (93–197)	-26.7 (-52.5–5.7)	554.6 (445.4–669.0)	198.3 (127.5–284.0)	-3.6 (-4.1 to -3.2)*
Sao Tome and Principe	247 (201–290)	380 (304–488)	53.6 (22.0–96.6)	380.0 (309.4–445.8)	331.5 (264.5–420.0)	-0.4 (-0.7 to -0.2)*
Saudi Arabia	10,300 (7,280–15,700)	22,100 (16,300–35,400)	113.9 (47.6–215.6)	155.0 (110.5–232.6)	85.6 (66.7–131.2)	-1.9 (-2.0 to -1.8)*
Senegal	10,600 (8,020–12,800)	20,200 (14,500–26,600)	91.7 (41.3–165.7)	305.5 (234.4–369.0)	246.9 (176.3–321.3)	-0.7 (-0.8 to -0.5)*
Serbia	36,400 (28,200–43,700)	28,300 (21,600–36,200)	-22.1 (-42.8–3.2)	324.5 (258.4–387.8)	179.9 (137.3–228.6)	-1.8 (-2.2 to -1.5)*
Seychelles	160 (137–198)	181 (149–227)	12.8 (-7.7–35.8)	282.9 (241.0–350.5)	148.5 (122.8–186.3)	-2.1 (-2.3 to -1.8)*
Sierra Leone	5,930 (4,290–7,360)	10,100 (6,740–13,500)	71.0 (24.4–140.3)	278.1 (202.4–343.5)	245.3 (164.5–322.9)	-0.4 (-0.5 to -0.3)*
Singapore	9,200 (8,680–9,740)	7,790 (7,090–8,470)	-15.3 (-23.2 to -7.3)	388.5 (367.3–410.2)	92.4 (84.0–100.5)	-4.5 (-4.9 to -4.1)*
Slovakia	26,100 (21,500–30,900)	17,600 (14,200–21,800)	-32.4 (-48.2 to -17.0)	437.8 (361.2–518.2)	190.7 (153.8–235.3)	-2.7 (-3.1 to -2.3)*
Slovenia	11,200 (10,500–12,100)	6,110 (5,120–7,110)	-45.5 (-54.2 to -36.5)	455.5 (424.6–492.8)	143.9 (120.3–167.7)	-3.6 (-3.9 to -3.3)*
Solomon Islands	1,060 (663–1,440)	2,200 (1,600–2,970)	108.6 (44.6–215.0)	654.4 (431.5–878.4)	516.9 (386.3–687.4)	-0.8 (-1.0 to -0.6)*
Somalia	11,700 (8,120–15,400)	24,200 (16,300–32,000)	107.0 (47.0–187.0)	386.3 (274.0–497.1)	311.7 (211.1–399.6)	-0.7 (-0.8 to -0.6)*
South Africa	45,400 (35,500–50,600)	74,800 (64,500–86,400)	64.8 (45.5–86.4)	194.2 (149.1–216.5)	151.3 (130.1–172.6)	-0.9 (-1.6 to -0.3)*
South Sudan	7,590 (5,330–10,500)	11,000 (7,680–14,800)	44.5 (-3.6–109.0)	274.0 (193.8–375.4)	240.7 (171.4–323.0)	-0.4 (-0.5 to -0.3)*
Spain	193,000 (180,000–204,000)	121,000 (108,000–131,000)	-37.1 (-43.1 to -30.7)	367.1 (343.7–388.8)	134.4 (121.9–145.3)	-3.1 (-3.2 to -3.0)*
Sri Lanka	25,500 (21,100–29,600)	24,000 (15,300–33,300)	-5.9 (-40.6–32.8)	215.1 (178.0–249.7)	88.1 (56.5–121.8)	-2.7 (-3.4 to -2.1)*
Sudan	55,600 (31,600–74,500)	82,600 (39,800–124,000)	48.7 (0.9–115.8)	538.9 (305.2–720.8)	368.4 (175.8–544.1)	-1.2 (-1.3 to -1.2)*
Suriname	731 (581–844)	1,130 (822–1,490)	54.1 (9.5–101.4)	273.1 (217.4–314.3)	174.2 (127.4–231.1)	-1.3 (-1.9 to -0.8)*
Sweden	28,900 (27,100–30,600)	14,000 (12,200–15,900)	-51.5 (-57.4 to -45.3)	201.9 (190.0–212.9)	68.2 (59.9–77.0)	-3.5 (-4.0 to -2.9)*
Switzerland	23,600 (21,800–25,300)	13,600 (11,900–15,300)	-42.3 (-49.6 to -34.4)	235.8 (219.1–253.1)	79.8 (70.6–89.7)	-3.5 (-3.9 to -3.2)*
Syrian Arab Republic	11,700 (8,930–14,600)	18,600 (13,600–24,800)	59.7 (11.4–136.1)	199.0 (152.6–249.8)	137.1 (102.1–180.2)	-1.2 (-1.4 to -1.0)*
Taiwan (Province of China)	79,600 (69,100–87,000)	79,400 (71,200–87,800)	-0.2 (-12.0–14.9)	469.6 (407.3–515.0)	193.7 (174.5–213.3)	-2.9 (-3.6 to -2.2)*
Tajikistan	23,200 (19,000–27,200)	24,500 (19,000–32,600)	5.7 (-21.3–39.6)	784.1 (643.8–923.6)	368.2 (288.7–485.2)	-2.5 (-2.8 to -2.1)*
Thailand	117,000 (82,400–143,000)	203,000 (117,000–271,000)	73.1 (22.1–137.1)	293.1 (205.9–356.3)	197.2 (113.7–261.0)	-1.3 (-1.5 to -1.0)*
Timor-Leste	946 (630–1,290)	1,670 (1,200–2,230)	76.4 (22.6–154.4)	272.0 (185.4–361.9)	185.9 (133.8–248.8)	-1.2 (-1.5 to -1.0)*
Togo	4,120 (3,090–5,010)	11,800 (7,570–15,700)	187.3 (101.5–308.0)	297.8 (227.6–360.2)	278.3 (183.6–367.8)	-0.2 (-0.3 to -0.2)*
Tokelau	6 (4–7)	4 (3–5)	-32.4 (-47.8 to -8.9)	434.9 (332.5–561.1)	270.2 (212.6–346.7)	-1.5 (-1.6 to -1.4)*
Tonga	295 (242–373)	331 (256–436)	12.5 (-19.0–54.2)	506.3 (418.1–642.2)	403.8 (313.4–530.2)	-0.7 (-0.9 to -0.5)*
Trinidad and Tobago	2,250 (2,120–2,380)	2,420 (1,820–3,170)	7.7 (-19.2–38.5)	262.7 (248.1–277.7)	127.4 (95.7–166.5)	-2.0 (-2.5 to -1.5)*
Tunisia	8,260 (6,370–10,200)	13,600 (9,460–18,600)	65.2 (14.7–137.3)	157.0 (120.3–193.5)	100.7 (70.2–136.8)	-1.5 (-1.5 to -1.4)*
Turkmenistan	12,400 (11,500–13,400)	11,700 (8,980–15,300)	-6.0 (-28.5–24.0)	590.6 (545.1–637.8)	260.4 (200.3–340.3)	-2.5 (-3.0 to -1.9)*
Tuvalu	43 (33–54)	41 (31–51)	-4.7 (-24.1–20.5)	594.8 (458.4–744.7)	380.6 (293.8–469.1)	-1.4 (-1.5 to -1.4)*
Türkiye	240,000 (179,000–283,000)	254,000 (187,000–315,000)	5.8 (-18.8–36.4)	629.6 (478.4–739.3)	267.0 (196.5–329.9)	-2.8 (-3.1 to -2.5)*
Uganda	16,000 (12,400–20,400)	27,000 (19,600–35,600)	69.1 (18.3–148.4)	227.1 (178.2–285.5)	156.6 (117.4–204.9)	-1.2 (-1.4 to -1.0)*
Ukraine	514,000 (482,000–545,000)	203,000 (145,000–265,000)	-60.6 (-71.9 to -48.0)	733.4 (688.0–777.0)	281.2 (199.7–369.7)	-3.4 (-4.0 to -2.8)*
United Arab Emirates	1,990 (1,450–2,660)	6,480 (4,960–8,900)	225.8 (153.0–322.3)	350.2 (260.5–458.3)	158.4 (126.2–206.9)	-2.6 (-4.3 to -1.0)*
United Kingdom	228,000 (220,000–233,000)	116,000 (108,000–120,000)	-49.1 (-51.2 to -47.5)	258.5 (250.3–263.4)	93.1 (87.8–96.4)	-3.2 (-3.3 to -3.1)*
United Republic of Tanzania	28,700 (20,500–35,800)	43,600 (31,600–55,600)	52.0 (8.1–106.8)	239.2 (169.4–293.4)	150.7 (111.5–190.0)	-1.5 (-1.6 to -1.4)*
United States Virgin Islands	250 (199–302)	213 (161–280)	-14.9 (-36.7–14.9)	279.2 (222.3–335.7)	133.2 (101.8–173.7)	-2.4 (-2.8 to -1.9)*
United States of America	383,000 (367,000–394,000)	363,000 (342,000–378,000)	-5.2 (-8.1 to -2.3)	124.9 (120.0–128.3)	69.2 (65.8–71.8)	-1.9 (-2.0 to -1.8)*
Uruguay	14,400 (13,600–15,200)	12,700 (11,600–13,900)	-11.6 (-18.8 to -2.2)	379.0 (358.4–400.8)	248.2 (227.8–272.4)	-1.3 (-1.7 to -1.0)*
Uzbekistan	70,600 (64,700–76,700)	62,000 (49,800–75,400)	-12.3 (-30.8–8.1)	574.9 (523.9–626.6)	207.3 (166.7–251.2)	-3.3 (-4.0 to -2.6)*
Vanuatu	402 (285–539)	854 (661–1,100)	112.5 (56.4–192.3)	537.0 (390.8–715.4)	420.6 (330.6–538.1)	-0.8 (-1.0 to -0.6)*
Venezuela (Bolivarian Republic of)	48,300 (45,800–50,800)	80,700 (60,100–105,000)	66.9 (24.6–119.2)	470.7 (445.2–495.7)	266.0 (199.2–343.8)	-1.8 (-2.2 to -1.3)*
Viet Nam	165,000 (122,000–213,000)	210,000 (157,000–276,000)	27.2 (-12.0–81.6)	391.4 (288.5–502.9)	196.8 (150.4–257.7)	-2.2 (-2.3 to -2.1)*
Yemen	35,100 (18,500–49,100)	73,600 (31,000–107,000)	109.5 (43.2–212.8)	634.9 (340.7–874.8)	464.6 (201.3–660.2)	-1.0 (-1.3 to -0.7)*
Zambia	8,880 (6,450–10,600)	16,100 (10,700–23,100)	81.2 (27.3–171.0)	269.9 (195.2–321.0)	189.6 (129.7–259.1)	-1.1 (-1.3 to -1.0)*
Zimbabwe	12,300 (9,530–15,000)	28,300 (19,900–37,100)	130.5 (62.0–225.3)	280.7 (219.6–345.2)	348.5 (253.7–447.9)	0.7 (0.4–1.0)*
Statistically significant AAPC results are marked with an asterisk (*). DALYs, disability-adjusted life years; GC, gastric cancer; UI, uncertainty interval; AAPC, average annual percent change; CI, confidence interval.

## Sheet: Supplementary Table 7
Supplementary Table 5. Results of the APC from the joinpoint regression analysis.
Measure	Location	Sex	Model	Segment	Segment Start	Segment End	APC	APC 95% LCL	APC 95% UCL	APC Significant	Test Statistic	P-Value
ASIR	Global	Both	5	0	1990	1999	-1.7635	-1.8408	-1.6862	1	-48.1846	0
ASIR	Global	Both	5	1	1999	2004	-0.8146	-1.0924	-0.5361	1	-6.2174	1.6e-05
ASIR	Global	Both	5	2	2004	2007	-2.8949	-3.7989	-1.9825	1	-6.6949	7e-06
ASIR	Global	Both	5	3	2007	2010	-1.7858	-2.7148	-0.848	1	-4.0414	0.001066
ASIR	Global	Both	5	4	2010	2016	-2.3497	-2.5829	-2.1159	1	-21.1933	0
ASIR	Global	Both	5	5	2016	2021	-1.3322	-1.6159	-1.0477	1	-9.9289	0
ASIR	Global	Female	5	0	1990	1994	-1.8915	-2.1005	-1.6821	1	-19.089	0
ASIR	Global	Female	5	1	1994	1998	-2.397	-2.6741	-2.1191	1	-18.1882	0
ASIR	Global	Female	5	2	1998	2004	-1.56	-1.6977	-1.4221	1	-23.9407	0
ASIR	Global	Female	5	3	2004	2007	-3.325	-3.9207	-2.7257	1	-11.6621	0
ASIR	Global	Female	5	4	2007	2014	-2.7348	-2.8469	-2.6225	1	-51.2342	0
ASIR	Global	Female	5	5	2014	2021	-1.3506	-1.4679	-1.2331	1	-24.3476	0
ASIR	Global	Male	5	0	1990	1999	-1.5789	-1.6541	-1.5037	1	-44.4069	0
ASIR	Global	Male	5	1	1999	2004	-0.4344	-0.7237	-0.1442	1	-3.1888	0.006103
ASIR	Global	Male	5	2	2004	2007	-2.691	-3.573	-1.801	1	-6.3861	1.2e-05
ASIR	Global	Male	5	3	2007	2010	-1.3408	-2.2697	-0.403	1	-3.0414	0.008247
ASIR	Global	Male	5	4	2010	2017	-2.2721	-2.4395	-2.1044	1	-28.5672	0
ASIR	Global	Male	5	5	2017	2021	-1.2942	-1.6744	-0.9126	1	-7.1947	3e-06
ASIR	East Asia	Both	5	0	1990	1998	-1.7776	-1.8649	-1.6902	1	-42.9932	0
ASIR	East Asia	Both	5	1	1998	2004	0.892	0.718	1.0662	1	10.9676	0
ASIR	East Asia	Both	5	2	2004	2007	-4.3072	-5.0765	-3.5316	1	-11.6258	0
ASIR	East Asia	Both	5	3	2007	2010	-1.7599	-2.5822	-0.9307	1	-4.5024	0.000421
ASIR	East Asia	Both	5	4	2010	2016	-2.8581	-3.0544	-2.6613	1	-30.5457	0
ASIR	East Asia	Both	5	5	2016	2021	-0.9706	-1.216	-0.7247	1	-8.3801	0
ASIR	China	Both	5	0	1990	1998	-1.8374	-1.9279	-1.7467	1	-42.8182	0
ASIR	China	Both	5	1	1998	2004	0.9561	0.7743	1.1382	1	11.2538	0
ASIR	China	Both	5	2	2004	2007	-4.3771	-5.1769	-3.5706	1	-11.3586	0
ASIR	China	Both	5	3	2007	2010	-1.752	-2.6125	-0.8838	1	-4.2823	0.000655
ASIR	China	Both	5	4	2010	2016	-2.8847	-3.0905	-2.6784	1	-29.4026	0
ASIR	China	Both	5	5	2016	2021	-0.9741	-1.2311	-0.7164	1	-8.0289	1e-06
ASIR	Democratic People's Republic of Korea	Both	4	0	1990	2001	0.0838	0.0575	0.1102	1	6.6812	3e-06
ASIR	Democratic People's Republic of Korea	Both	4	1	2001	2004	-0.261	-0.6232	0.1025	0	-1.5093	0.148586
ASIR	Democratic People's Republic of Korea	Both	4	2	2004	2010	0.0924	0.0141	0.1707	1	2.4805	0.02323
ASIR	Democratic People's Republic of Korea	Both	4	3	2010	2017	-1.6268	-1.684	-1.5695	1	-59.2383	0
ASIR	Democratic People's Republic of Korea	Both	4	4	2017	2021	-1.012	-1.1274	-0.8964	1	-18.3122	0
ASIR	Taiwan (Province of China)	Both	6	0	1990	1994	0.0824	-1.4257	1.6136	0	0.1182	0.907834
ASIR	Taiwan (Province of China)	Both	6	1	1994	1997	4.5	-0.3275	9.5614	0	2.0277	0.065394
ASIR	Taiwan (Province of China)	Both	6	2	1997	2000	-5.3682	-9.4499	-1.1024	1	-2.7266	0.018381
ASIR	Taiwan (Province of China)	Both	6	3	2000	2005	-2.537	-3.7855	-1.2722	1	-4.3426	0.000957
ASIR	Taiwan (Province of China)	Both	6	4	2005	2015	-3.8427	-4.1692	-3.515	1	-25.0954	0
ASIR	Taiwan (Province of China)	Both	6	5	2015	2018	0.1536	-3.2489	3.6758	0	0.0968	0.92451
ASIR	Taiwan (Province of China)	Both	6	6	2018	2021	-3.4459	-5.4587	-1.3903	1	-3.6269	0.003471
ASIR	Southeast Asia	Both	4	0	1990	1995	-0.596	-0.8267	-0.3648	1	-5.4064	3.9e-05
ASIR	Southeast Asia	Both	4	1	1995	2002	-1.2278	-1.3945	-1.0608	1	-15.3625	0
ASIR	Southeast Asia	Both	4	2	2002	2009	-2.0866	-2.2656	-1.9072	1	-24.2046	0
ASIR	Southeast Asia	Both	4	3	2009	2014	-1.6042	-1.941	-1.2662	1	-9.9079	0
ASIR	Southeast Asia	Both	4	4	2014	2021	-0.6208	-0.7614	-0.4799	1	-9.2378	0
ASIR	Cambodia	Both	6	0	1990	1992	-1.4114	-1.783	-1.0384	1	-8.2016	3e-06
ASIR	Cambodia	Both	6	1	1992	1995	-0.5199	-0.8771	-0.1613	1	-3.1566	0.008273
ASIR	Cambodia	Both	6	2	1995	2000	-1.6503	-1.7567	-1.5439	1	-33.5101	0
ASIR	Cambodia	Both	6	3	2000	2003	-2.9702	-3.2905	-2.6489	1	-19.8715	0
ASIR	Cambodia	Both	6	4	2003	2006	-2.4182	-2.7483	-2.0869	1	-15.7373	0
ASIR	Cambodia	Both	6	5	2006	2013	-1.0573	-1.112	-1.0026	1	-41.8719	0
ASIR	Cambodia	Both	6	6	2013	2021	-0.7641	-0.8038	-0.7244	1	-41.747	0
ASIR	Indonesia	Both	5	0	1990	1993	-0.3709	-0.556	-0.1855	1	-4.2595	0.000685
ASIR	Indonesia	Both	5	1	1993	1997	-1.0637	-1.2265	-0.9007	1	-13.8422	0
ASIR	Indonesia	Both	5	2	1997	2000	0.1645	-0.143	0.4729	0	1.1394	0.272421
ASIR	Indonesia	Both	5	3	2000	2010	-0.4429	-0.4716	-0.4141	1	-32.7147	0
ASIR	Indonesia	Both	5	4	2010	2015	-1.5102	-1.6184	-1.4019	1	-29.5151	0
ASIR	Indonesia	Both	5	5	2015	2021	-0.7444	-0.8048	-0.6839	1	-26.1517	0
ASIR	Lao People's Democratic Republic	Both	6	0	1990	1992	-1.5332	-2.0361	-1.0278	1	-6.5748	2.6e-05
ASIR	Lao People's Democratic Republic	Both	6	1	1992	1998	-1.9837	-2.089	-1.8783	1	-40.6309	0
ASIR	Lao People's Democratic Republic	Both	6	2	1998	2001	-2.6749	-3.1224	-2.2252	1	-12.8157	0
ASIR	Lao People's Democratic Republic	Both	6	3	2001	2004	-3.4517	-3.9121	-2.989	1	-16.0092	0
ASIR	Lao People's Democratic Republic	Both	6	4	2004	2012	-2.6937	-2.7545	-2.6328	1	-95.1483	0
ASIR	Lao People's Democratic Republic	Both	6	5	2012	2018	-1.6758	-1.7825	-1.569	1	-33.9081	0
ASIR	Lao People's Democratic Republic	Both	6	6	2018	2021	-1.2991	-1.5309	-1.0667	1	-12.1137	0
ASIR	Malaysia	Both	0	0	1990	2021	-0.9857	-1.1243	-0.8469	1	-14.4429	0
ASIR	Maldives	Both	3	0	1990	1996	-2.8561	-3.7331	-1.9712	1	-6.6454	1e-06
ASIR	Maldives	Both	3	1	1996	2004	-5.8268	-6.4079	-5.2421	1	-20.1708	0
ASIR	Maldives	Both	3	2	2004	2013	-3.5191	-3.9874	-3.0486	1	-15.3138	0
ASIR	Maldives	Both	3	3	2013	2021	-2.2223	-2.7339	-1.7079	1	-8.9072	0
ASIR	Myanmar	Both	6	0	1990	1993	-0.8998	-1.2165	-0.582	1	-6.1517	4.9e-05
ASIR	Myanmar	Both	6	1	1993	2000	-1.9032	-2.0051	-1.8012	1	-40.2915	0
ASIR	Myanmar	Both	6	2	2000	2004	-3.0794	-3.3663	-2.7917	1	-22.9903	0
ASIR	Myanmar	Both	6	3	2004	2009	-3.9529	-4.1259	-3.7796	1	-48.7512	0
ASIR	Myanmar	Both	6	4	2009	2013	-3.0815	-3.3706	-2.7916	1	-22.8307	0
ASIR	Myanmar	Both	6	5	2013	2017	-1.7098	-1.9995	-1.4191	1	-12.7267	0
ASIR	Myanmar	Both	6	6	2017	2021	-0.9291	-1.124	-0.7339	1	-10.3301	0
ASIR	Philippines	Both	1	0	1990	2009	-0.1921	-0.274	-0.1101	1	-4.8045	5.2e-05
ASIR	Philippines	Both	1	1	2009	2021	-1.1414	-1.3305	-0.9519	1	-12.3005	0
ASIR	Sri Lanka	Both	4	0	1990	1993	-3.802	-6.5715	-0.9504	1	-2.7877	0.012152
ASIR	Sri Lanka	Both	4	1	1993	1997	2.4925	-0.2994	5.3625	0	1.8728	0.077424
ASIR	Sri Lanka	Both	4	2	1997	2005	-3.0449	-3.7145	-2.3705	1	-9.3732	0
ASIR	Sri Lanka	Both	4	3	2005	2008	-5.8036	-10.7877	-0.5409	1	-2.3105	0.032918
ASIR	Sri Lanka	Both	4	4	2008	2021	-1.9672	-2.3779	-1.5547	1	-9.942	0
ASIR	Thailand	Both	2	0	1990	2005	-0.8568	-1.0631	-0.6501	1	-8.5273	0
ASIR	Thailand	Both	2	1	2005	2013	-2.8295	-3.5074	-2.1469	1	-8.4623	0
ASIR	Thailand	Both	2	2	2013	2021	0.7711	0.1195	1.427	1	2.4437	0.022266
ASIR	Timor-Leste	Both	3	0	1990	1998	-2.4127	-2.668	-2.1569	1	-19.3965	0
ASIR	Timor-Leste	Both	3	1	1998	2007	-1.8327	-2.0689	-1.5959	1	-15.9685	0
ASIR	Timor-Leste	Both	3	2	2007	2013	1.4291	0.9425	1.9181	1	6.1357	4e-06
ASIR	Timor-Leste	Both	3	3	2013	2021	-0.3098	-0.5688	-0.0502	1	-2.4814	0.021628
ASIR	Viet Nam	Both	6	0	1990	1992	-0.8158	-1.63	0.0051	0	-2.1653	0.051228
ASIR	Viet Nam	Both	6	1	1992	1995	0.326	-0.4678	1.1262	0	0.8927	0.389555
ASIR	Viet Nam	Both	6	2	1995	2001	-1.7921	-1.9527	-1.6313	1	-24.0854	0
ASIR	Viet Nam	Both	6	3	2001	2007	-4.3988	-4.5491	-4.2482	1	-62.2909	0
ASIR	Viet Nam	Both	6	4	2007	2010	-3.2501	-4.0128	-2.4814	1	-9.0969	1e-06
ASIR	Viet Nam	Both	6	5	2010	2015	-0.0671	-0.3308	0.1974	0	-0.5533	0.590213
ASIR	Viet Nam	Both	6	6	2015	2021	-0.8725	-1.0135	-0.7312	1	-13.4065	0
ASIR	Oceania	Both	1	0	1990	2005	-1.229	-1.3	-1.158	1	-35.2835	0
ASIR	Oceania	Both	1	1	2005	2021	-0.4933	-0.5508	-0.4357	1	-17.5513	0
ASIR	Fiji	Both	2	0	1990	1996	-0.4879	-1.2985	0.3295	0	-1.234	0.229161
ASIR	Fiji	Both	2	1	1996	2004	-2.4815	-3.0209	-1.9391	1	-9.35	0
ASIR	Fiji	Both	2	2	2004	2021	0.2213	0.0417	0.4012	1	2.5434	0.017838
ASIR	Kiribati	Both	3	0	1990	2000	0.1598	0.1124	0.2072	1	7.0191	1e-06
ASIR	Kiribati	Both	3	1	2000	2005	-0.7842	-0.9753	-0.5927	1	-8.491	0
ASIR	Kiribati	Both	3	2	2005	2012	0.0201	-0.0918	0.1321	0	0.3736	0.712462
ASIR	Kiribati	Both	3	3	2012	2021	-0.9185	-0.9838	-0.8532	1	-29.1	0
ASIR	Marshall Islands	Both	3	0	1990	1992	0.9219	0.2919	1.5559	1	3.0475	0.006118
ASIR	Marshall Islands	Both	3	1	1992	1995	-2.7392	-3.3149	-2.16	1	-9.7278	0
ASIR	Marshall Islands	Both	3	2	1995	2007	-0.1209	-0.1616	-0.0802	1	-6.1775	4e-06
ASIR	Marshall Islands	Both	3	3	2007	2021	-1.1846	-1.2146	-1.1546	1	-81.6598	0
ASIR	Micronesia (Federated States of)	Both	6	0	1990	1994	-1.039	-1.1899	-0.8879	1	-14.913	0
ASIR	Micronesia (Federated States of)	Both	6	1	1994	2003	-1.6869	-1.7362	-1.6376	1	-73.9017	0
ASIR	Micronesia (Federated States of)	Both	6	2	2003	2006	-0.7578	-1.1848	-0.3289	1	-3.8434	0.002338
ASIR	Micronesia (Federated States of)	Both	6	3	2006	2010	-0.1533	-0.3747	0.0685	0	-1.5062	0.157874
ASIR	Micronesia (Federated States of)	Both	6	4	2010	2015	-0.3649	-0.5069	-0.2227	1	-5.5861	0.000119
ASIR	Micronesia (Federated States of)	Both	6	5	2015	2018	-0.7188	-1.1789	-0.2565	1	-3.3837	0.005431
ASIR	Micronesia (Federated States of)	Both	6	6	2018	2021	-0.3721	-0.6178	-0.1258	1	-3.2897	0.006463
ASIR	Papua New Guinea	Both	2	0	1990	2003	-1.1699	-1.2865	-1.0532	1	-20.5758	0
ASIR	Papua New Guinea	Both	2	1	2003	2016	-0.7287	-0.8424	-0.615	1	-13.1783	0
ASIR	Papua New Guinea	Both	2	2	2016	2021	-0.1765	-0.6217	0.2706	0	-0.8159	0.42256
ASIR	Samoa	Both	4	0	1990	1997	-0.5553	-0.6194	-0.491	1	-18.1228	0
ASIR	Samoa	Both	4	1	1997	2006	-1.4494	-1.5001	-1.3987	1	-59.6249	0
ASIR	Samoa	Both	4	2	2006	2010	-0.2087	-0.4386	0.0218	0	-1.9022	0.073268
ASIR	Samoa	Both	4	3	2010	2016	0.7558	0.6528	0.8589	1	15.4667	0
ASIR	Samoa	Both	4	4	2016	2021	-0.6938	-0.8077	-0.5798	1	-12.7446	0
ASIR	Solomon Islands	Both	3	0	1990	2002	-1.3751	-1.5266	-1.2234	1	-18.7362	0
ASIR	Solomon Islands	Both	3	1	2002	2008	-0.9275	-1.4821	-0.3697	1	-3.4518	0.002389
ASIR	Solomon Islands	Both	3	2	2008	2013	0.7916	0.0473	1.5413	1	2.2124	0.038152
ASIR	Solomon Islands	Both	3	3	2013	2021	-0.6001	-0.8575	-0.3421	1	-4.8285	9e-05
ASIR	Tonga	Both	5	0	1990	1996	-1.2719	-1.534	-1.009	1	-10.2619	0
ASIR	Tonga	Both	5	1	1996	1999	3.565	2.0969	5.0543	1	5.2294	0.000102
ASIR	Tonga	Both	5	2	1999	2003	-1.0492	-1.7312	-0.3624	1	-3.2504	0.005379
ASIR	Tonga	Both	5	3	2003	2006	-3.0864	-4.5205	-1.6307	1	-4.4819	0.000439
ASIR	Tonga	Both	5	4	2006	2010	0.6507	-0.2016	1.5103	0	1.6257	0.124829
ASIR	Tonga	Both	5	5	2010	2021	-0.7567	-0.8764	-0.6368	1	-13.4138	0
ASIR	Vanuatu	Both	5	0	1990	1994	0.2396	-0.1392	0.6197	0	1.3473	0.197897
ASIR	Vanuatu	Both	5	1	1994	2000	-0.8769	-1.1229	-0.6303	1	-7.5549	2e-06
ASIR	Vanuatu	Both	5	2	2000	2003	-2.6214	-3.6307	-1.6016	1	-5.4347	6.9e-05
ASIR	Vanuatu	Both	5	3	2003	2007	0.1763	-0.3408	0.696	0	0.7254	0.47937
ASIR	Vanuatu	Both	5	4	2007	2013	-1.042	-1.2703	-0.8133	1	-9.6701	0
ASIR	Vanuatu	Both	5	5	2013	2021	-0.6181	-0.725	-0.5111	1	-12.2772	0
ASIR	Central Asia	Both	2	0	1990	1999	-3.4244	-3.6682	-3.1799	1	-28.4487	0
ASIR	Central Asia	Both	2	1	1999	2015	-1.8313	-1.9696	-1.6927	1	-27.0424	0
ASIR	Central Asia	Both	2	2	2015	2021	-3.4893	-4.168	-2.8057	1	-10.3863	0
ASIR	Armenia	Both	4	0	1990	1992	-1.1269	-8.1633	6.4486	0	-0.3225	0.750771
ASIR	Armenia	Both	4	1	1992	1995	-7.1365	-13.8576	0.1091	0	-2.0704	0.05307
ASIR	Armenia	Both	4	2	1995	2002	-2.0975	-3.2696	-0.9113	1	-3.6979	0.001646
ASIR	Armenia	Both	4	3	2002	2008	0.2245	-1.5168	1.9966	0	0.2688	0.791119
ASIR	Armenia	Both	4	4	2008	2021	-2.238	-2.7066	-1.7672	1	-9.8981	0
ASIR	Azerbaijan	Both	4	0	1990	1994	1.4494	0.7611	2.1424	1	4.4406	0.000316
ASIR	Azerbaijan	Both	4	1	1994	2001	-3.6713	-4.0533	-3.2878	1	-19.7791	0
ASIR	Azerbaijan	Both	4	2	2001	2005	0.4639	-0.9264	1.8737	0	0.6978	0.494208
ASIR	Azerbaijan	Both	4	3	2005	2017	-1.8786	-2.0733	-1.6835	1	-20.0554	0
ASIR	Azerbaijan	Both	4	4	2017	2021	-4.1673	-5.0938	-3.2318	1	-9.2059	0
ASIR	Georgia	Both	5	0	1990	1994	-8.2561	-10.6104	-5.8397	1	-7.0648	4e-06
ASIR	Georgia	Both	5	1	1994	2004	-0.1894	-1.0852	0.7146	0	-0.4481	0.660517
ASIR	Georgia	Both	5	2	2004	2007	-6.0426	-14.5305	3.2883	0	-1.4031	0.180943
ASIR	Georgia	Both	5	3	2007	2011	8.6845	3.8464	13.748	1	3.8981	0.001427
ASIR	Georgia	Both	5	4	2011	2016	0.7062	-2.0006	3.4876	0	0.5505	0.590083
ASIR	Georgia	Both	5	5	2016	2021	-5.1311	-6.8603	-3.3699	1	-6.1035	2e-05
ASIR	Kazakhstan	Both	3	0	1990	1999	-3.7348	-4.0737	-3.3947	1	-22.4442	0
ASIR	Kazakhstan	Both	3	1	1999	2012	-2.3153	-2.5703	-2.0597	1	-18.6401	0
ASIR	Kazakhstan	Both	3	2	2012	2017	-7.0647	-8.3246	-5.7875	1	-11.1628	0
ASIR	Kazakhstan	Both	3	3	2017	2021	-1.5503	-3.2406	0.1695	0	-1.8762	0.074597
ASIR	Kyrgyzstan	Both	3	0	1990	1999	-2.775	-3.3812	-2.1651	1	-9.3577	0
ASIR	Kyrgyzstan	Both	3	1	1999	2002	-5.2864	-11.7414	1.6407	0	-1.6002	0.1245
ASIR	Kyrgyzstan	Both	3	2	2002	2016	-0.5978	-0.9594	-0.2348	1	-3.4206	0.002571
ASIR	Kyrgyzstan	Both	3	3	2016	2021	-4.7324	-6.8591	-2.5571	1	-4.4658	0.000213
ASIR	Mongolia	Both	4	0	1990	1992	4.3812	0.7778	8.1133	1	2.5643	0.019509
ASIR	Mongolia	Both	4	1	1992	1997	-0.2987	-1.4039	0.819	0	-0.5637	0.579918
ASIR	Mongolia	Both	4	2	1997	2008	-2.4851	-2.7789	-2.1905	1	-17.5229	0
ASIR	Mongolia	Both	4	3	2008	2018	-0.8903	-1.2234	-0.5561	1	-5.5815	2.7e-05
ASIR	Mongolia	Both	4	4	2018	2021	-3.229	-4.9851	-1.4405	1	-3.7655	0.001416
ASIR	Tajikistan	Both	4	0	1990	1994	-1.0311	-2.1119	0.0617	0	-1.983	0.062843
ASIR	Tajikistan	Both	4	1	1994	2000	-3.6879	-4.4757	-2.8937	1	-9.6127	0
ASIR	Tajikistan	Both	4	2	2000	2009	0.2319	-0.213	0.6789	0	1.0939	0.288406
ASIR	Tajikistan	Both	4	3	2009	2013	-5.8929	-7.8097	-3.9361	1	-6.2005	7e-06
ASIR	Tajikistan	Both	4	4	2013	2021	-2.8082	-3.2704	-2.3438	1	-12.5534	0
ASIR	Turkmenistan	Both	5	0	1990	1992	-6.2989	-9.4186	-3.0718	1	-4.0954	0.000955
ASIR	Turkmenistan	Both	5	1	1992	1997	-0.9808	-2.102	0.1532	0	-1.8449	0.084894
ASIR	Turkmenistan	Both	5	2	1997	2001	-8.3373	-10.2869	-6.3452	1	-8.6306	0
ASIR	Turkmenistan	Both	5	3	2001	2009	-1.2308	-1.8012	-0.657	1	-4.5571	0.000378
ASIR	Turkmenistan	Both	5	4	2009	2012	-4.0704	-7.6241	-0.3799	1	-2.3463	0.033112
ASIR	Turkmenistan	Both	5	5	2012	2021	-0.105	-0.7129	0.5065	0	-0.367	0.718744
ASIR	Uzbekistan	Both	4	0	1990	1998	-5.2681	-5.8697	-4.6628	1	-17.8494	0
ASIR	Uzbekistan	Both	4	1	1998	2004	-0.3795	-1.7669	1.0275	0	-0.5695	0.576037
ASIR	Uzbekistan	Both	4	2	2004	2009	-5.2229	-7.2897	-3.11	1	-5.1115	7.3e-05
ASIR	Uzbekistan	Both	4	3	2009	2016	-0.6922	-1.6046	0.2287	0	-1.581	0.13128
ASIR	Uzbekistan	Both	4	4	2016	2021	-4.732	-6.604	-2.8225	1	-5.132	7e-05
ASIR	Central Europe	Both	2	0	1990	2004	-1.6547	-1.7278	-1.5816	1	-46.3476	0
ASIR	Central Europe	Both	2	1	2004	2013	-2.9877	-3.173	-2.802	1	-32.736	0
ASIR	Central Europe	Both	2	2	2013	2021	-2.3501	-2.5853	-2.1143	1	-20.3512	0
ASIR	Albania	Both	6	0	1990	1994	-6.0497	-7.1964	-4.8889	1	-11.072	0
ASIR	Albania	Both	6	1	1994	1997	3.0494	-0.6903	6.9298	0	1.7705	0.102016
ASIR	Albania	Both	6	2	1997	2001	-2.4901	-4.2655	-0.6818	1	-2.99	0.011275
ASIR	Albania	Both	6	3	2001	2004	0.2568	-3.587	4.2539	0	0.143	0.8887
ASIR	Albania	Both	6	4	2004	2008	-5.7272	-7.5494	-3.869	1	-6.5834	2.6e-05
ASIR	Albania	Both	6	5	2008	2017	0.9268	0.4316	1.4244	1	4.0869	0.001507
ASIR	Albania	Both	6	6	2017	2021	-2.4781	-3.9177	-1.017	1	-3.6764	0.00317
ASIR	Bosnia and Herzegovina	Both	2	0	1990	1994	1.9166	-0.0757	3.9487	0	1.9847	0.058725
ASIR	Bosnia and Herzegovina	Both	2	1	1994	1999	-4.3304	-6.3817	-2.2341	1	-4.2154	0.000305
ASIR	Bosnia and Herzegovina	Both	2	2	1999	2021	-1.0875	-1.2374	-0.9374	1	-14.8825	0
ASIR	Bulgaria	Both	5	0	1990	1994	-5.9687	-7.1981	-4.723	1	-9.9672	0
ASIR	Bulgaria	Both	5	1	1994	2004	-0.6022	-0.9732	-0.2298	1	-3.4427	0.003626
ASIR	Bulgaria	Both	5	2	2004	2008	-2.4611	-4.4368	-0.4446	1	-2.5955	0.020279
ASIR	Bulgaria	Both	5	3	2008	2011	-4.8244	-8.6213	-0.8697	1	-2.5888	0.020554
ASIR	Bulgaria	Both	5	4	2011	2014	1.4864	-2.7773	5.9371	0	0.7327	0.47503
ASIR	Bulgaria	Both	5	5	2014	2021	-1.0601	-1.8575	-0.2562	1	-2.807	0.013271
ASIR	Croatia	Both	0	0	1990	2021	-2.8625	-2.9787	-2.7461	1	-49.5412	0
ASIR	Czechia	Both	2	0	1990	1995	-1.6187	-2.3862	-0.8451	1	-4.3001	0.000246
ASIR	Czechia	Both	2	1	1995	2017	-3.488	-3.5892	-3.3867	1	-69.8544	0
ASIR	Czechia	Both	2	2	2017	2021	-1.9427	-3.6123	-0.2442	1	-2.3577	0.026878
ASIR	Hungary	Both	2	0	1990	2009	-2.2551	-2.3867	-2.1233	1	-34.9434	0
ASIR	Hungary	Both	2	1	2009	2014	-5.367	-6.7797	-3.9329	1	-7.5695	0
ASIR	Hungary	Both	2	2	2014	2021	-3.4341	-4.1081	-2.7554	1	-10.2975	0
ASIR	North Macedonia	Both	1	0	1990	1998	1.5316	0.9778	2.0884	1	5.7025	5e-06
ASIR	North Macedonia	Both	1	1	1998	2021	-2.2649	-2.3833	-2.1463	1	-38.7594	0
ASIR	Montenegro	Both	2	0	1990	2003	0.9714	0.7287	1.2146	1	8.2929	0
ASIR	Montenegro	Both	2	1	2003	2008	-3.2806	-4.6628	-1.8782	1	-4.7824	7.2e-05
ASIR	Montenegro	Both	2	2	2008	2021	0.0915	-0.1572	0.3408	0	0.7585	0.455511
ASIR	Poland	Both	3	0	1990	1996	-2.4599	-2.8442	-2.0741	1	-13.1206	0
ASIR	Poland	Both	3	1	1996	1999	-0.357	-2.8441	2.1937	0	-0.2943	0.771434
ASIR	Poland	Both	3	2	1999	2008	-2.8897	-3.1778	-2.6008	1	-20.5289	0
ASIR	Poland	Both	3	3	2008	2021	-3.6972	-3.8667	-3.5274	1	-44.4767	0
ASIR	Romania	Both	4	0	1990	1995	0.7767	-0.2808	1.8454	0	1.541	0.140721
ASIR	Romania	Both	4	1	1995	1998	-1.9171	-6.3985	2.7789	0	-0.8696	0.395984
ASIR	Romania	Both	4	2	1998	2002	1.462	-0.9295	3.9112	0	1.2784	0.217341
ASIR	Romania	Both	4	3	2002	2011	-2.1329	-2.5778	-1.6861	1	-9.9428	0
ASIR	Romania	Both	4	4	2011	2021	-1.0291	-1.4412	-0.6153	1	-5.2089	5.9e-05
ASIR	Serbia	Both	3	0	1990	1996	1.4939	0.4403	2.5586	1	2.9552	0.007556
ASIR	Serbia	Both	3	1	1996	2007	-1.9506	-2.3822	-1.5171	1	-9.2865	0
ASIR	Serbia	Both	3	2	2007	2013	-3.4949	-4.6046	-2.3723	1	-6.3968	2e-06
ASIR	Serbia	Both	3	3	2013	2021	-1.6666	-2.3689	-0.9593	1	-4.8765	8e-05
ASIR	Slovakia	Both	2	0	1990	1995	-3.5842	-4.5407	-2.6181	1	-7.5559	0
ASIR	Slovakia	Both	2	1	1995	2014	-2.1687	-2.3018	-2.0353	1	-33.2197	0
ASIR	Slovakia	Both	2	2	2014	2021	-1.1255	-1.7993	-0.447	1	-3.4159	0.002267
ASIR	Slovenia	Both	2	0	1990	1993	-0.1928	-2.4355	2.1014	0	-0.1753	0.862322
ASIR	Slovenia	Both	2	1	1993	2012	-2.718	-2.8802	-2.5556	1	-34.0884	0
ASIR	Slovenia	Both	2	2	2012	2021	-3.6249	-4.2439	-3.0019	1	-11.8261	0
ASIR	Eastern Europe	Both	4	0	1990	1994	-0.2038	-1.1898	0.792	0	-0.4318	0.671041
ASIR	Eastern Europe	Both	4	1	1994	1997	-6.0906	-8.9555	-3.1355	1	-4.2611	0.00047
ASIR	Eastern Europe	Both	4	2	1997	2000	-1.2621	-4.2835	1.8546	0	-0.8587	0.401823
ASIR	Eastern Europe	Both	4	3	2000	2012	-3.0956	-3.3146	-2.876	1	-29.1953	0
ASIR	Eastern Europe	Both	4	4	2012	2021	-2.2579	-2.7354	-1.778	1	-9.7971	0
ASIR	Belarus	Both	2	0	1990	1998	-1.5949	-2.4974	-0.6841	1	-3.6015	0.001432
ASIR	Belarus	Both	2	1	1998	2017	-3.7088	-3.9904	-3.4263	1	-26.6323	0
ASIR	Belarus	Both	2	2	2017	2021	0.5404	-3.7162	4.9851	0	0.2571	0.799281
ASIR	Estonia	Both	0	0	1990	2021	-2.8627	-2.9942	-2.7311	1	-43.7887	0
ASIR	Latvia	Both	2	0	1990	1994	0.4019	-2.2496	3.1253	0	0.3093	0.759786
ASIR	Latvia	Both	2	1	1994	1997	-6.5095	-13.6759	1.2519	0	-1.7419	0.094326
ASIR	Latvia	Both	2	2	1997	2021	-2.3133	-2.5033	-2.1229	1	-24.8146	0
ASIR	Lithuania	Both	4	0	1990	2004	-2.4771	-2.7019	-2.2518	1	-22.8321	0
ASIR	Lithuania	Both	4	1	2004	2007	0.5928	-4.4797	5.9347	0	0.24	0.81304
ASIR	Lithuania	Both	4	2	2007	2012	-4.6019	-6.4613	-2.7057	1	-5.0288	8.7e-05
ASIR	Lithuania	Both	4	3	2012	2015	-0.3515	-7.0168	6.7916	0	-0.1068	0.916096
ASIR	Lithuania	Both	4	4	2015	2021	-3.7183	-5.0931	-2.3236	1	-5.5352	3e-05
ASIR	Republic of Moldova	Both	5	0	1990	1992	-7.3795	-13.7996	-0.4811	1	-2.2746	0.038047
ASIR	Republic of Moldova	Both	5	1	1992	1995	0.0054	-6.73	7.2272	0	0.0016	0.998705
ASIR	Republic of Moldova	Both	5	2	1995	1998	-9.9447	-16.1279	-3.3058	1	-3.1388	0.00676
ASIR	Republic of Moldova	Both	5	3	1998	2003	-2.3482	-4.8817	0.2528	0	-1.9268	0.073172
ASIR	Republic of Moldova	Both	5	4	2003	2008	2.9818	0.5438	5.479	1	2.6139	0.01955
ASIR	Republic of Moldova	Both	5	5	2008	2021	-2.858	-3.3145	-2.3994	1	-13.1223	0
ASIR	Russian Federation	Both	2	0	1990	1994	0.002	-1.6706	1.7029	0	0.0024	0.998105
ASIR	Russian Federation	Both	2	1	1994	1997	-5.7863	-10.4125	-0.9212	1	-2.4433	0.022286
ASIR	Russian Federation	Both	2	2	1997	2021	-2.5753	-2.7097	-2.4406	1	-38.9925	0
ASIR	Ukraine	Both	2	0	1990	2003	-2.6135	-2.931	-2.2949	1	-16.7364	0
ASIR	Ukraine	Both	2	1	2003	2006	-7.0098	-12.371	-1.3204	1	-2.5259	0.018552
ASIR	Ukraine	Both	2	2	2006	2021	-2.8354	-3.2595	-2.4095	1	-13.5731	0
ASIR	High-income Asia Pacific	Both	5	0	1990	1999	-2.6681	-2.7545	-2.5816	1	-64.9122	0
ASIR	High-income Asia Pacific	Both	5	1	1999	2002	-4.9094	-5.8961	-3.9124	1	-10.2872	0
ASIR	High-income Asia Pacific	Both	5	2	2002	2005	-1.7281	-2.8076	-0.6367	1	-3.3641	0.00426
ASIR	High-income Asia Pacific	Both	5	3	2005	2011	-2.6261	-2.8799	-2.3717	1	-21.736	0
ASIR	High-income Asia Pacific	Both	5	4	2011	2019	-3.8821	-4.0655	-3.6983	1	-44.1806	0
ASIR	High-income Asia Pacific	Both	5	5	2019	2021	-1.2352	-2.8645	0.4214	0	-1.5926	0.132094
ASIR	Brunei Darussalam	Both	5	0	1990	1996	-3.8243	-4.4987	-3.1451	1	-11.8108	0
ASIR	Brunei Darussalam	Both	5	1	1996	1999	-1.7272	-5.5154	2.213	0	-0.9447	0.3598
ASIR	Brunei Darussalam	Both	5	2	1999	2007	-3.7222	-4.1912	-3.2509	1	-16.5573	0
ASIR	Brunei Darussalam	Both	5	3	2007	2012	-1.2943	-2.3469	-0.2305	1	-2.5902	0.020496
ASIR	Brunei Darussalam	Both	5	4	2012	2016	1.8614	0.1574	3.5945	1	2.3301	0.034174
ASIR	Brunei Darussalam	Both	5	5	2016	2021	-3.6182	-4.3416	-2.8893	1	-10.4264	0
ASIR	Japan	Both	5	0	1990	1999	-2.7542	-2.8498	-2.6586	1	-60.5584	0
ASIR	Japan	Both	5	1	1999	2002	-4.6428	-5.8566	-3.4134	1	-7.91	1e-06
ASIR	Japan	Both	5	2	2002	2005	-1.7635	-3.1089	-0.3995	1	-2.7501	0.014882
ASIR	Japan	Both	5	3	2005	2012	-2.5566	-2.7945	-2.3181	1	-22.5831	0
ASIR	Japan	Both	5	4	2012	2019	-3.8271	-4.0928	-3.5606	1	-30.0577	0
ASIR	Japan	Both	5	5	2019	2021	-1.3109	-3.0667	0.4767	0	-1.5668	0.138003
ASIR	Republic of Korea	Both	4	0	1990	1998	-1.8875	-2.1745	-1.5997	1	-13.669	0
ASIR	Republic of Korea	Both	4	1	1998	2003	-5.023	-5.7253	-4.3155	1	-14.5888	0
ASIR	Republic of Korea	Both	4	2	2003	2007	-2.0471	-3.176	-0.9051	1	-3.7488	0.00147
ASIR	Republic of Korea	Both	4	3	2007	2018	-4.3696	-4.5736	-4.1651	1	-43.9481	0
ASIR	Republic of Korea	Both	4	4	2018	2021	-1.0955	-2.7381	0.5748	0	-1.3819	0.183921
ASIR	Singapore	Both	6	0	1990	1992	-6.1736	-8.3181	-3.979	1	-6.005	6.2e-05
ASIR	Singapore	Both	6	1	1992	1997	-1.2772	-1.9977	-0.5514	1	-3.8233	0.002425
ASIR	Singapore	Both	6	2	1997	2002	-5.5243	-6.2104	-4.8331	1	-16.9868	0
ASIR	Singapore	Both	6	3	2002	2008	-2.3974	-2.9203	-1.8717	1	-9.8422	0
ASIR	Singapore	Both	6	4	2008	2014	-5.2267	-5.7779	-4.6722	1	-20.052	0
ASIR	Singapore	Both	6	5	2014	2017	3.3106	0.3114	6.3995	1	2.4088	0.032986
ASIR	Singapore	Both	6	6	2017	2021	-3.3185	-4.3396	-2.2865	1	-6.9252	1.6e-05
ASIR	Australasia	Both	5	0	1990	1993	-2.6486	-3.8664	-1.4155	1	-4.5454	0.000387
ASIR	Australasia	Both	5	1	1993	1998	-1.0532	-1.8792	-0.2201	1	-2.6918	0.016733
ASIR	Australasia	Both	5	2	1998	2001	-3.3566	-5.9058	-0.7385	1	-2.7225	0.015733
ASIR	Australasia	Both	5	3	2001	2013	-1.9209	-2.1166	-1.7248	1	-20.6974	0
ASIR	Australasia	Both	5	4	2013	2016	0.0191	-3.1269	3.2672	0	0.0127	0.990018
ASIR	Australasia	Both	5	5	2016	2021	-1.7787	-2.5916	-0.9589	1	-4.6027	0.000345
ASIR	Australia	Both	2	0	1990	1998	-1.3744	-1.6959	-1.0518	1	-8.7466	0
ASIR	Australia	Both	2	1	1998	2002	-2.9929	-4.4856	-1.477	1	-4.0444	0.000471
ASIR	Australia	Both	2	2	2002	2021	-1.597	-1.705	-1.4889	1	-30.2565	0
ASIR	New Zealand	Both	5	0	1990	1995	-3.7651	-4.8721	-2.6451	1	-7.0698	4e-06
ASIR	New Zealand	Both	5	1	1995	1999	-0.3168	-2.9243	2.3606	0	-0.2552	0.802042
ASIR	New Zealand	Both	5	2	1999	2005	-3.7195	-4.8425	-2.5833	1	-6.8864	5e-06
ASIR	New Zealand	Both	5	3	2005	2013	-2.0495	-2.7763	-1.3171	1	-5.9255	2.8e-05
ASIR	New Zealand	Both	5	4	2013	2016	3.7483	-2.3499	10.2274	0	1.2948	0.214978
ASIR	New Zealand	Both	5	5	2016	2021	-1.7562	-3.2597	-0.2294	1	-2.4489	0.0271
ASIR	Western Europe	Both	4	0	1990	1992	-2.9234	-3.8661	-1.9713	1	-6.3871	5e-06
ASIR	Western Europe	Both	4	1	1992	1997	-2.0323	-2.3405	-1.7231	1	-13.6906	0
ASIR	Western Europe	Both	4	2	1997	2001	-3.5762	-4.1012	-3.0483	1	-14.0136	0
ASIR	Western Europe	Both	4	3	2001	2018	-2.2235	-2.2712	-2.1759	1	-96.9253	0
ASIR	Western Europe	Both	4	4	2018	2021	-2.9862	-3.7482	-2.2183	1	-8.078	0
ASIR	Andorra	Both	4	0	1990	1998	-0.4411	-0.8549	-0.0255	1	-2.2297	0.038738
ASIR	Andorra	Both	4	1	1998	2006	-3.98	-4.4413	-3.5166	1	-17.7202	0
ASIR	Andorra	Both	4	2	2006	2010	1.9904	0.3126	3.6962	1	2.4963	0.022481
ASIR	Andorra	Both	4	3	2010	2019	-1.177	-1.5279	-0.8247	1	-6.9914	2e-06
ASIR	Andorra	Both	4	4	2019	2021	-11.4555	-15.0327	-7.7277	1	-6.1982	8e-06
ASIR	Austria	Both	4	0	1990	1996	-2.6907	-3.1907	-2.188	1	-11.1224	0
ASIR	Austria	Both	4	1	1996	2001	-4.9789	-6.0017	-3.945	1	-9.9145	0
ASIR	Austria	Both	4	2	2001	2009	-3.0034	-3.4357	-2.5691	1	-14.3403	0
ASIR	Austria	Both	4	3	2009	2012	-1.5919	-5.2732	2.2325	0	-0.8843	0.388213
ASIR	Austria	Both	4	4	2012	2021	-3.6764	-4.0416	-3.3097	1	-20.7116	0
ASIR	Belgium	Both	4	0	1990	1993	-1.9995	-3.8946	-0.0672	1	-2.1732	0.043358
ASIR	Belgium	Both	4	1	1993	1999	-4.4046	-5.2406	-3.5613	1	-10.7748	0
ASIR	Belgium	Both	4	2	1999	2007	-2.8961	-3.3893	-2.4005	1	-12.1268	0
ASIR	Belgium	Both	4	3	2007	2012	-0.6727	-1.9523	0.6236	0	-1.0936	0.288534
ASIR	Belgium	Both	4	4	2012	2021	-3.0318	-3.4283	-2.6338	1	-15.7892	0
ASIR	Cyprus	Both	3	0	1990	2001	-2.9575	-3.2073	-2.707	1	-24.2207	0
ASIR	Cyprus	Both	3	1	2001	2012	0.3131	0.076	0.5508	1	2.7469	0.012083
ASIR	Cyprus	Both	3	2	2012	2019	-2.5007	-2.9871	-2.012	1	-10.5326	0
ASIR	Cyprus	Both	3	3	2019	2021	-5.3995	-8.4119	-2.2879	1	-3.5669	0.001821
ASIR	Denmark	Both	4	0	1990	2000	-3.643	-3.8975	-3.3878	1	-29.4799	0
ASIR	Denmark	Both	4	1	2000	2008	-0.3207	-0.8292	0.1903	0	-1.3198	0.20343
ASIR	Denmark	Both	4	2	2008	2013	-3.5107	-4.6782	-2.3289	1	-6.1678	8e-06
ASIR	Denmark	Both	4	3	2013	2018	2.5611	1.1309	4.0114	1	3.7835	0.001361
ASIR	Denmark	Both	4	4	2018	2021	-3.2693	-5.6952	-0.7811	1	-2.7495	0.013185
ASIR	Finland	Both	4	0	1990	2001	-3.9235	-4.1007	-3.746	1	-45.5589	0
ASIR	Finland	Both	4	1	2001	2004	-1.5986	-4.3068	1.1861	0	-1.2132	0.240726
ASIR	Finland	Both	4	2	2004	2012	-3.6679	-4.074	-3.2601	1	-18.5852	0
ASIR	Finland	Both	4	3	2012	2016	-0.9258	-2.5596	0.7354	0	-1.1752	0.255236
ASIR	Finland	Both	4	4	2016	2021	-3.678	-4.5649	-2.7829	1	-8.511	0
ASIR	France	Both	5	0	1990	1992	-3.9387	-5.1183	-2.7445	1	-6.9323	5e-06
ASIR	France	Both	5	1	1992	2000	-2.2664	-2.4349	-2.0975	1	-28.3104	0
ASIR	France	Both	5	2	2000	2007	-1.6776	-1.9073	-1.4474	1	-15.4175	0
ASIR	France	Both	5	3	2007	2012	-0.3128	-0.793	0.1698	0	-1.3827	0.187009
ASIR	France	Both	5	4	2012	2018	-1.3492	-1.7392	-0.9577	1	-7.31	3e-06
ASIR	France	Both	5	5	2018	2021	-3.3808	-4.4055	-2.345	1	-6.875	5e-06
ASIR	Germany	Both	2	0	1990	1997	-1.2271	-1.6617	-0.7907	1	-5.7796	6e-06
ASIR	Germany	Both	2	1	1997	2001	-5.2783	-7.0762	-3.4456	1	-5.8403	5e-06
ASIR	Germany	Both	2	2	2001	2021	-1.7637	-1.8714	-1.6559	1	-33.4898	0
ASIR	Greece	Both	2	0	1990	2004	-2.4611	-2.6238	-2.2981	1	-30.8005	0
ASIR	Greece	Both	2	1	2004	2010	-5.3206	-6.1339	-4.5003	1	-13.0803	0
ASIR	Greece	Both	2	2	2010	2021	-0.7232	-1.0128	-0.4328	1	-5.1283	3e-05
ASIR	Iceland	Both	4	0	1990	1994	-4.2667	-5.1974	-3.3269	1	-9.3775	0
ASIR	Iceland	Both	4	1	1994	1997	-1.221	-4.2591	1.9134	0	-0.8262	0.419482
ASIR	Iceland	Both	4	2	1997	2003	-4.1268	-4.7928	-3.4561	1	-12.7013	0
ASIR	Iceland	Both	4	3	2003	2010	-2.2385	-2.7997	-1.674	1	-8.2613	0
ASIR	Iceland	Both	4	4	2010	2021	-4.1274	-4.3762	-3.8779	1	-34.078	0
ASIR	Ireland	Both	5	0	1990	1999	-2.3108	-2.599	-2.0218	1	-16.8683	0
ASIR	Ireland	Both	5	1	1999	2003	-3.9173	-5.4727	-2.3363	1	-5.2187	0.000104
ASIR	Ireland	Both	5	2	2003	2009	-1.6574	-2.3748	-0.9347	1	-4.8652	0.000206
ASIR	Ireland	Both	5	3	2009	2012	-5.3576	-8.793	-1.7929	1	-3.1744	0.006285
ASIR	Ireland	Both	5	4	2012	2019	-2.23	-2.9111	-1.5441	1	-6.8757	5e-06
ASIR	Ireland	Both	5	5	2019	2021	-7.6918	-12.4775	-2.6445	1	-3.2045	0.005909
ASIR	Israel	Both	4	0	1990	1994	1.7678	0.5697	2.98	1	3.1089	0.006061
ASIR	Israel	Both	4	1	1994	1998	-2.0147	-3.8674	-0.1263	1	-2.24	0.037951
ASIR	Israel	Both	4	2	1998	2016	-2.9986	-3.1331	-2.8638	1	-46.0769	0
ASIR	Israel	Both	4	3	2016	2019	-0.2444	-4.9025	4.642	0	-0.1075	0.915596
ASIR	Israel	Both	4	4	2019	2021	-4.9002	-9.9536	0.4368	0	-1.9332	0.069094
ASIR	Italy	Both	2	0	1990	1992	-3.1822	-4.9729	-1.3578	1	-3.5754	0.001528
ASIR	Italy	Both	2	1	1992	2007	-2.2799	-2.3815	-2.1782	1	-45.7615	0
ASIR	Italy	Both	2	2	2007	2021	-2.9472	-3.0746	-2.8195	1	-46.9797	0
ASIR	Luxembourg	Both	3	0	1990	1995	-2.4313	-3.1875	-1.6693	1	-6.5793	2e-06
ASIR	Luxembourg	Both	3	1	1995	2000	-3.8892	-5.0998	-2.6632	1	-6.5083	2e-06
ASIR	Luxembourg	Both	3	2	2000	2018	-2.8966	-3.0463	-2.7466	1	-39.6013	0
ASIR	Luxembourg	Both	3	3	2018	2021	-5.176	-7.9317	-2.3379	1	-3.7478	0.001186
ASIR	Malta	Both	4	0	1990	1992	-8.4309	-14.1708	-2.3071	1	-2.8584	0.01044
ASIR	Malta	Both	4	1	1992	1997	-1.3584	-3.4968	0.8274	0	-1.311	0.206333
ASIR	Malta	Both	4	2	1997	2000	-7.1073	-13.1088	-0.6913	1	-2.3191	0.032348
ASIR	Malta	Both	4	3	2000	2003	0.0922	-6.032	6.6156	0	0.0307	0.975866
ASIR	Malta	Both	4	4	2003	2021	-2.8967	-3.1365	-2.6563	1	-24.9742	0
ASIR	Netherlands	Both	5	0	1990	1998	-3.6214	-3.9008	-3.3412	1	-27.0799	0
ASIR	Netherlands	Both	5	1	1998	2003	-2.4255	-3.2868	-1.5565	1	-5.9026	2.9e-05
ASIR	Netherlands	Both	5	2	2003	2007	-5.0994	-6.45	-3.7293	1	-7.7831	1e-06
ASIR	Netherlands	Both	5	3	2007	2010	0.7313	-2.2838	3.8394	0	0.5111	0.616743
ASIR	Netherlands	Both	5	4	2010	2014	-6.4477	-7.8888	-4.984	1	-9.1509	0
ASIR	Netherlands	Both	5	5	2014	2021	-2.8679	-3.3255	-2.4081	1	-13.1327	0
ASIR	Norway	Both	3	0	1990	1999	-2.1759	-2.4629	-1.8879	1	-15.5654	0
ASIR	Norway	Both	3	1	1999	2002	-4.159	-7.4247	-0.7782	1	-2.5483	0.018713
ASIR	Norway	Both	3	2	2002	2011	-2.4626	-2.8445	-2.0791	1	-13.2154	0
ASIR	Norway	Both	3	3	2011	2021	-3.5093	-3.8309	-3.1866	1	-22.2525	0
ASIR	Portugal	Both	4	0	1990	2000	-2.1251	-2.3769	-1.8727	1	-17.5202	0
ASIR	Portugal	Both	4	1	2000	2003	-3.5237	-6.5931	-0.3534	1	-2.331	0.031579
ASIR	Portugal	Both	4	2	2003	2006	-0.9496	-3.9786	2.1749	0	-0.6454	0.526782
ASIR	Portugal	Both	4	3	2006	2014	-3.6929	-4.1068	-3.2771	1	-18.3522	0
ASIR	Portugal	Both	4	4	2014	2021	-2.8239	-3.3695	-2.2752	1	-10.6887	0
ASIR	Spain	Both	4	0	1990	1992	-3.8218	-5.6123	-1.9974	1	-4.3566	0.00038
ASIR	Spain	Both	4	1	1992	1996	-2.0874	-3.008	-1.1581	1	-4.6916	0.000182
ASIR	Spain	Both	4	2	1996	2002	-3.2575	-3.6946	-2.8185	1	-15.3661	0
ASIR	Spain	Both	4	3	2002	2018	-2.0057	-2.0974	-1.9139	1	-45.466	0
ASIR	Spain	Both	4	4	2018	2021	-3.9051	-5.205	-2.5875	1	-6.1449	8e-06
ASIR	Sweden	Both	5	0	1990	1995	-3.2388	-3.8832	-2.5901	1	-10.5027	0
ASIR	Sweden	Both	5	1	1995	1998	-0.4537	-3.5401	2.7314	0	-0.3077	0.76251
ASIR	Sweden	Both	5	2	1998	2003	-5.0271	-5.9014	-4.1446	1	-11.886	0
ASIR	Sweden	Both	5	3	2003	2015	-3.2892	-3.4876	-3.0905	1	-34.7273	0
ASIR	Sweden	Both	5	4	2015	2018	1.9101	-1.455	5.3901	0	1.2011	0.248344
ASIR	Sweden	Both	5	5	2018	2021	-4.342	-6.5973	-2.0322	1	-3.9656	0.001244
ASIR	Switzerland	Both	3	0	1990	2001	-4.4703	-4.6778	-4.2624	1	-43.7459	0
ASIR	Switzerland	Both	3	1	2001	2008	-2.8001	-3.3416	-2.2556	1	-10.5722	0
ASIR	Switzerland	Both	3	2	2008	2017	-0.8349	-1.2312	-0.437	1	-4.3539	0.000279
ASIR	Switzerland	Both	3	3	2017	2021	-4.6477	-6.0513	-3.2232	1	-6.6743	1e-06
ASIR	United Kingdom	Both	2	0	1990	1998	-2.5983	-2.8091	-2.387	1	-25.0776	0
ASIR	United Kingdom	Both	2	1	1998	2006	-3.5138	-3.7975	-3.2292	1	-25.0655	0
ASIR	United Kingdom	Both	2	2	2006	2021	-2.4542	-2.5787	-2.3296	1	-40.1591	0
ASIR	Southern Latin America	Both	3	0	1990	1995	-1.583	-2.0481	-1.1158	1	-7.0061	1e-06
ASIR	Southern Latin America	Both	3	1	1995	1998	1.3113	-1.0192	3.6966	0	1.1642	0.2574
ASIR	Southern Latin America	Both	3	2	1998	2019	-1.666	-1.7298	-1.6021	1	-53.7847	0
ASIR	Southern Latin America	Both	3	3	2019	2021	-4.7353	-7.6519	-1.7266	1	-3.2445	0.003881
ASIR	Argentina	Both	6	0	1990	1995	-1.8521	-2.251	-1.4515	1	-10.0006	0
ASIR	Argentina	Both	6	1	1995	1998	3.4791	1.5934	5.3998	1	4.0516	0.001606
ASIR	Argentina	Both	6	2	1998	2001	-2.711	-4.5838	-0.8014	1	-3.0808	0.009524
ASIR	Argentina	Both	6	3	2001	2004	-0.7288	-2.7273	1.3107	0	-0.7837	0.448424
ASIR	Argentina	Both	6	4	2004	2010	-2.1861	-2.5986	-1.7718	1	-11.3949	0
ASIR	Argentina	Both	6	5	2010	2019	-1.1772	-1.3969	-0.9569	1	-11.5889	0
ASIR	Argentina	Both	6	6	2019	2021	-5.8487	-8.1893	-3.4485	1	-5.2162	0.000216
ASIR	Chile	Both	3	0	1990	2002	-1.5887	-1.7511	-1.426	1	-20.1628	0
ASIR	Chile	Both	3	1	2002	2007	-3.1525	-4.0018	-2.2957	1	-7.5631	0
ASIR	Chile	Both	3	2	2007	2010	0.271	-2.8508	3.4931	0	0.178	0.86046
ASIR	Chile	Both	3	3	2010	2021	-3.0944	-3.3149	-2.8735	1	-28.7013	0
ASIR	Uruguay	Both	2	0	1990	2000	-0.4287	-0.8941	0.0388	0	-1.893	0.070478
ASIR	Uruguay	Both	2	1	2000	2005	-2.7277	-4.5932	-0.8258	1	-2.9477	0.007024
ASIR	Uruguay	Both	2	2	2005	2021	-1.1346	-1.3967	-0.8717	1	-8.8702	0
ASIR	High-income North America	Both	1	0	1990	1996	-0.9342	-1.3381	-0.5288	1	-4.7151	6.6e-05
ASIR	High-income North America	Both	1	1	1996	2021	-1.6303	-1.6835	-1.577	1	-62.3338	0
ASIR	Canada	Both	2	0	1990	2001	-1.5356	-1.9535	-1.1159	1	-7.5086	0
ASIR	Canada	Both	2	1	2001	2007	0.0369	-1.4825	1.5797	0	0.0497	0.960779
ASIR	Canada	Both	2	2	2007	2021	-2.2821	-2.6341	-1.9289	1	-13.206	0
ASIR	United States of America	Both	2	0	1990	2001	-1.1396	-1.292	-0.987	1	-15.3309	0
ASIR	United States of America	Both	2	1	2001	2006	-2.4932	-3.2327	-1.748	1	-6.8442	0
ASIR	United States of America	Both	2	2	2006	2021	-1.4486	-1.5566	-1.3405	1	-27.4668	0
ASIR	Caribbean	Both	4	0	1990	1996	-2.079	-2.4138	-1.7431	1	-12.8892	0
ASIR	Caribbean	Both	4	1	1996	1999	-0.4295	-2.3712	1.5507	0	-0.4592	0.651555
ASIR	Caribbean	Both	4	2	1999	2002	-2.4004	-4.2824	-0.4815	1	-2.6217	0.017292
ASIR	Caribbean	Both	4	3	2002	2011	-1.2649	-1.5014	-1.0277	1	-11.1486	0
ASIR	Caribbean	Both	4	4	2011	2021	-0.7485	-0.9506	-0.5459	1	-7.7416	0
ASIR	Antigua and Barbuda	Both	2	0	1990	1994	-0.1107	-3.2492	3.1297	0	-0.0716	0.943521
ASIR	Antigua and Barbuda	Both	2	1	1994	2003	-2.8039	-3.8605	-1.7357	1	-5.3699	1.6e-05
ASIR	Antigua and Barbuda	Both	2	2	2003	2021	-1.201	-1.5584	-0.8423	1	-6.8807	0
ASIR	Bahamas	Both	2	0	1990	2002	-0.7258	-1.0978	-0.3524	1	-4.0046	0.000521
ASIR	Bahamas	Both	2	1	2002	2007	-3.5177	-5.2957	-1.7062	1	-3.9734	0.000563
ASIR	Bahamas	Both	2	2	2007	2021	-0.5442	-0.9904	-0.0961	1	-2.5051	0.019432
ASIR	Barbados	Both	4	0	1990	1995	-3.431	-4.5143	-2.3354	1	-6.5018	4e-06
ASIR	Barbados	Both	4	1	1995	1998	2.949	-2.3149	8.4966	0	1.1634	0.259865
ASIR	Barbados	Both	4	2	1998	2004	-1.0911	-2.1454	-0.0255	1	-2.1508	0.045321
ASIR	Barbados	Both	4	3	2004	2009	-4.6956	-6.0736	-3.2973	1	-6.9374	2e-06
ASIR	Barbados	Both	4	4	2009	2021	-1.1069	-1.6141	-0.5972	1	-4.5486	0.000249
ASIR	Belize	Both	3	0	1990	1994	-2.8221	-4.6999	-0.9072	1	-3.0509	0.006071
ASIR	Belize	Both	3	1	1994	1999	10.3061	8.1658	12.4887	1	10.4109	0
ASIR	Belize	Both	3	2	1999	2009	-4.1669	-4.7106	-3.6201	1	-15.5569	0
ASIR	Belize	Both	3	3	2009	2021	-1.2346	-1.6579	-0.8094	1	-6.0142	6e-06
ASIR	Cuba	Both	3	0	1990	1996	-2.3132	-3.0035	-1.618	1	-6.8631	1e-06
ASIR	Cuba	Both	3	1	1996	1999	1.1485	-2.9515	5.4216	0	0.5739	0.572123
ASIR	Cuba	Both	3	2	1999	2002	-2.7114	-7.0167	1.7933	0	-1.263	0.220446
ASIR	Cuba	Both	3	3	2002	2021	-0.463	-0.6051	-0.3208	1	-6.7588	1e-06
ASIR	Dominica	Both	6	0	1990	1992	-0.8137	-1.4867	-0.1362	1	-2.6149	0.022596
ASIR	Dominica	Both	6	1	1992	1995	-2.0478	-2.6978	-1.3934	1	-6.7703	2e-05
ASIR	Dominica	Both	6	2	1995	2003	-1.6689	-1.7617	-1.576	1	-38.8305	0
ASIR	Dominica	Both	6	3	2003	2006	-2.4116	-3.1198	-1.6981	1	-7.3017	9e-06
ASIR	Dominica	Both	6	4	2006	2009	-0.9957	-1.6961	-0.2904	1	-3.0713	0.009694
ASIR	Dominica	Both	6	5	2009	2012	0.4399	-0.2721	1.1569	0	1.3443	0.203714
ASIR	Dominica	Both	6	6	2012	2021	-0.5204	-0.5947	-0.4462	1	-15.2316	0
ASIR	Dominican Republic	Both	6	0	1990	1994	-2.9026	-4.1143	-1.6756	1	-5.1107	0.000257
ASIR	Dominican Republic	Both	6	1	1994	1998	2.0183	0.1454	3.9262	1	2.3497	0.036732
ASIR	Dominican Republic	Both	6	2	1998	2001	-1.6451	-4.9526	1.7774	0	-1.0566	0.311503
ASIR	Dominican Republic	Both	6	3	2001	2006	2.2732	1.0432	3.5182	1	4.0476	0.001617
ASIR	Dominican Republic	Both	6	4	2006	2011	-2.5134	-4.0067	-0.9969	1	-3.5931	0.003693
ASIR	Dominican Republic	Both	6	5	2011	2014	1.8875	-1.8792	5.7987	0	1.0815	0.300711
ASIR	Dominican Republic	Both	6	6	2014	2021	-0.9738	-1.5526	-0.3916	1	-3.6371	0.003406
ASIR	Grenada	Both	4	0	1990	2000	-0.5349	-1.1472	0.0811	0	-1.8251	0.08462
ASIR	Grenada	Both	4	1	2000	2004	2.1111	-1.5949	5.9567	0	1.1872	0.250562
ASIR	Grenada	Both	4	2	2004	2013	-3.447	-4.1845	-2.7039	1	-9.6119	0
ASIR	Grenada	Both	4	3	2013	2016	0.1759	-5.9462	6.6965	0	0.0586	0.953947
ASIR	Grenada	Both	4	4	2016	2021	-4.6683	-6.352	-2.9544	1	-5.6368	2.4e-05
ASIR	Guyana	Both	3	0	1990	1994	-5.2724	-6.8291	-3.6897	1	-6.798	1e-06
ASIR	Guyana	Both	3	1	1994	2000	3.6415	2.4044	4.8936	1	6.1943	4e-06
ASIR	Guyana	Both	3	2	2000	2007	-4.2871	-5.1933	-3.3723	1	-9.5792	0
ASIR	Guyana	Both	3	3	2007	2021	-1.2736	-1.6462	-0.8997	1	-7.0516	1e-06
ASIR	Haiti	Both	3	0	1990	1992	-2.7721	-3.8626	-1.6692	1	-5.1831	3.9e-05
ASIR	Haiti	Both	3	1	1992	1995	-1.7757	-2.8836	-0.6552	1	-3.2847	0.003534
ASIR	Haiti	Both	3	2	1995	1998	-2.6697	-3.7297	-1.5981	1	-5.1391	4.3e-05
ASIR	Haiti	Both	3	3	1998	2021	-1.0348	-1.0632	-1.0065	1	-75.5279	0
ASIR	Jamaica	Both	2	0	1990	2000	-0.4295	-2.0749	1.2435	0	-0.5332	0.598805
ASIR	Jamaica	Both	2	1	2000	2004	-5.9031	-13.7636	2.6739	0	-1.4396	0.162907
ASIR	Jamaica	Both	2	2	2004	2021	-0.6831	-1.8214	0.4684	0	-1.2272	0.231654
ASIR	Saint Lucia	Both	4	0	1990	1992	-0.702	-3.579	2.2608	0	-0.5034	0.62077
ASIR	Saint Lucia	Both	4	1	1992	1997	-3.5645	-4.4288	-2.6924	1	-8.4705	0
ASIR	Saint Lucia	Both	4	2	1997	2002	-1.9234	-2.8757	-0.9619	1	-4.1823	0.00056
ASIR	Saint Lucia	Both	4	3	2002	2010	-4.7264	-5.1131	-4.3382	1	-25.0131	0
ASIR	Saint Lucia	Both	4	4	2010	2021	-0.0321	-0.3735	0.3105	0	-0.1969	0.846078
ASIR	Saint Vincent and the Grenadines	Both	4	0	1990	1995	-4.0069	-5.0238	-2.9791	1	-8.0673	0
ASIR	Saint Vincent and the Grenadines	Both	4	1	1995	2000	0.1087	-1.3061	1.5438	0	0.1604	0.874366
ASIR	Saint Vincent and the Grenadines	Both	4	2	2000	2008	-4.1608	-4.7206	-3.5976	1	-15.2397	0
ASIR	Saint Vincent and the Grenadines	Both	4	3	2008	2012	2.5261	0.0668	5.0457	1	2.1587	0.04462
ASIR	Saint Vincent and the Grenadines	Both	4	4	2012	2021	-1.3209	-1.8003	-0.8392	1	-5.7369	1.9e-05
ASIR	Suriname	Both	5	0	1990	1993	3.182	0.9727	5.4396	1	3.0847	0.00755
ASIR	Suriname	Both	5	1	1993	1996	-8.805	-12.3634	-5.102	1	-4.9358	0.000179
ASIR	Suriname	Both	5	2	1996	2002	2.2987	1.3786	3.2271	1	5.3616	7.9e-05
ASIR	Suriname	Both	5	3	2002	2011	-3.1184	-3.5983	-2.6362	1	-13.5997	0
ASIR	Suriname	Both	5	4	2011	2019	0.3939	-0.2126	1.0041	0	1.3829	0.186927
ASIR	Suriname	Both	5	5	2019	2021	-5.3199	-10.9189	0.631	0	-1.9115	0.075238
ASIR	Trinidad and Tobago	Both	2	0	1990	1999	-2.0904	-2.7259	-1.4508	1	-6.6958	1e-06
ASIR	Trinidad and Tobago	Both	2	1	1999	2012	-3.6784	-4.0996	-3.2554	1	-17.652	0
ASIR	Trinidad and Tobago	Both	2	2	2012	2021	0.0911	-1.4051	1.61	0	0.1248	0.901723
ASIR	Andean Latin America	Both	4	0	1990	1997	0.125	-0.4777	0.7314	0	0.4346	0.669002
ASIR	Andean Latin America	Both	4	1	1997	2012	-1.7153	-1.9245	-1.5055	1	-17.0542	0
ASIR	Andean Latin America	Both	4	2	2012	2015	-4.5183	-9.3631	0.5853	0	-1.8654	0.078504
ASIR	Andean Latin America	Both	4	3	2015	2019	2.5478	-0.0607	5.2243	0	2.0514	0.055069
ASIR	Andean Latin America	Both	4	4	2019	2021	-3.3197	-10.2593	4.1565	0	-0.9522	0.353583
ASIR	Bolivia (Plurinational State of)	Both	3	0	1990	1999	-1.4369	-1.5061	-1.3677	1	-42.8964	0
ASIR	Bolivia (Plurinational State of)	Both	3	1	1999	2005	-2.2474	-2.4292	-2.0653	1	-25.3932	0
ASIR	Bolivia (Plurinational State of)	Both	3	2	2005	2013	-0.8969	-1.0218	-0.7718	1	-14.8552	0
ASIR	Bolivia (Plurinational State of)	Both	3	3	2013	2021	-1.3052	-1.4234	-1.1868	1	-22.7937	0
ASIR	Ecuador	Both	3	0	1990	1993	-2.8052	-5.2254	-0.3232	1	-2.3466	0.028834
ASIR	Ecuador	Both	3	1	1993	1996	3.8647	-1.5412	9.5674	0	1.4753	0.154967
ASIR	Ecuador	Both	3	2	1996	2006	-0.0375	-0.7508	0.6809	0	-0.1089	0.914347
ASIR	Ecuador	Both	3	3	2006	2021	-3.8702	-4.3176	-3.4207	1	-17.5967	0
ASIR	Peru	Both	6	0	1990	1995	1.1826	-0.6429	3.0415	0	1.4069	0.184816
ASIR	Peru	Both	6	1	1995	2004	-2.156	-3.0015	-1.3031	1	-5.4719	0.000143
ASIR	Peru	Both	6	2	2004	2007	-4.6824	-11.7162	2.9119	0	-1.363	0.197908
ASIR	Peru	Both	6	3	2007	2010	3.4266	-5.4417	13.1267	0	0.8189	0.428819
ASIR	Peru	Both	6	4	2010	2015	-4.4799	-7.1481	-1.735	1	-3.5248	0.004186
ASIR	Peru	Both	6	5	2015	2019	6.1694	1.4623	11.095	1	2.8763	0.013927
ASIR	Peru	Both	6	6	2019	2021	-4.0294	-14.852	8.1688	0	-0.7489	0.468319
ASIR	Central Latin America	Both	3	0	1990	1994	-0.5576	-1.216	0.1052	0	-1.7506	0.094616
ASIR	Central Latin America	Both	3	1	1994	2004	-2.0634	-2.2536	-1.8729	1	-22.3125	0
ASIR	Central Latin America	Both	3	2	2004	2014	-2.4254	-2.6342	-2.2162	1	-23.8403	0
ASIR	Central Latin America	Both	3	3	2014	2021	-0.7738	-1.2574	-0.2878	1	-3.3063	0.00336
ASIR	Colombia	Both	3	0	1990	1993	-0.3804	-2.0094	1.2756	0	-0.4808	0.635628
ASIR	Colombia	Both	3	1	1993	1998	-4.1989	-5.2712	-3.1145	1	-7.9254	0
ASIR	Colombia	Both	3	2	1998	2016	-2.9713	-3.0998	-2.8425	1	-47.3058	0
ASIR	Colombia	Both	3	3	2016	2021	-0.2154	-1.5791	1.1671	0	-0.3259	0.747717
ASIR	Costa Rica	Both	2	0	1990	1998	-0.8444	-1.5448	-0.1389	1	-2.4687	0.021069
ASIR	Costa Rica	Both	2	1	1998	2007	-4.6085	-5.3423	-3.869	1	-12.6091	0
ASIR	Costa Rica	Both	2	2	2007	2021	-1.5016	-1.9192	-1.0823	1	-7.3504	0
ASIR	El Salvador	Both	4	0	1990	1998	2.1522	1.3221	2.9891	1	5.483	3.3e-05
ASIR	El Salvador	Both	4	1	1998	2009	-1.4011	-1.9516	-0.8475	1	-5.2943	4.9e-05
ASIR	El Salvador	Both	4	2	2009	2012	-4.1057	-10.667	2.9376	0	-1.2427	0.229927
ASIR	El Salvador	Both	4	3	2012	2015	4.1215	-2.9998	11.7656	0	1.1977	0.246566
ASIR	El Salvador	Both	4	4	2015	2021	-1.1804	-2.6253	0.2861	0	-1.6935	0.107596
ASIR	Guatemala	Both	2	0	1990	1998	2.616	1.4281	3.8178	1	4.5773	0.000122
ASIR	Guatemala	Both	2	1	1998	2001	9.0983	-1.902	21.332	0	1.691	0.103785
ASIR	Guatemala	Both	2	2	2001	2021	-3.6648	-3.9946	-3.3339	1	-22.4716	0
ASIR	Honduras	Both	4	0	1990	1994	0.7022	-0.0985	1.5092	0	1.8416	0.082067
ASIR	Honduras	Both	4	1	1994	1997	4.4133	1.4203	7.4946	1	3.1197	0.005919
ASIR	Honduras	Both	4	2	1997	2009	-0.2888	-0.513	-0.064	1	-2.6984	0.014701
ASIR	Honduras	Both	4	3	2009	2012	5.5019	1.8752	9.2577	1	3.2167	0.004783
ASIR	Honduras	Both	4	4	2012	2021	-1.3012	-1.5788	-1.0227	1	-9.7671	0
ASIR	Mexico	Both	3	0	1990	1996	-1.2494	-1.7318	-0.7646	1	-5.3391	2.7e-05
ASIR	Mexico	Both	3	1	1996	2000	-3.484	-4.943	-2.0027	1	-4.8416	8.7e-05
ASIR	Mexico	Both	3	2	2000	2012	-2.0123	-2.224	-1.8001	1	-19.5471	0
ASIR	Mexico	Both	3	3	2012	2021	-0.4981	-0.8887	-0.1059	1	-2.6397	0.015321
ASIR	Nicaragua	Both	1	0	1990	2008	0.0757	-0.2132	0.3654	0	0.5368	0.595777
ASIR	Nicaragua	Both	1	1	2008	2021	-2.4609	-2.955	-1.9644	1	-10.0679	0
ASIR	Panama	Both	2	0	1990	1993	2.9728	-0.6248	6.7007	0	1.7002	0.102025
ASIR	Panama	Both	2	1	1993	2015	-0.9551	-1.1163	-0.7937	1	-12.1618	0
ASIR	Panama	Both	2	2	2015	2021	-2.258	-3.8014	-0.6898	1	-2.9614	0.006801
ASIR	Venezuela (Bolivarian Republic of)	Both	4	0	1990	2002	-1.3881	-1.6793	-1.0961	1	-9.9307	0
ASIR	Venezuela (Bolivarian Republic of)	Both	4	1	2002	2005	-5.1462	-9.5356	-0.5439	1	-2.3428	0.030831
ASIR	Venezuela (Bolivarian Republic of)	Both	4	2	2005	2008	-1.005	-5.8397	4.078	0	-0.4238	0.676718
ASIR	Venezuela (Bolivarian Republic of)	Both	4	3	2008	2014	-4.2349	-5.3556	-3.1009	1	-7.7228	0
ASIR	Venezuela (Bolivarian Republic of)	Both	4	4	2014	2021	1.332	-0.249	2.9381	0	1.7678	0.094035
ASIR	Tropical Latin America	Both	4	0	1990	1993	-0.911	-2.0656	0.2572	0	-1.6405	0.118267
ASIR	Tropical Latin America	Both	4	1	1993	1996	-2.7038	-4.8648	-0.4936	1	-2.5638	0.019529
ASIR	Tropical Latin America	Both	4	2	1996	2004	-1.8398	-2.1436	-1.5351	1	-12.5881	0
ASIR	Tropical Latin America	Both	4	3	2004	2009	-3.0995	-3.8044	-2.3893	1	-9.0595	0
ASIR	Tropical Latin America	Both	4	4	2009	2021	-1.84	-1.9925	-1.6873	1	-25.1017	0
ASIR	Brazil	Both	4	0	1990	1993	-0.9498	-2.1268	0.2413	0	-1.6773	0.110762
ASIR	Brazil	Both	4	1	1993	1996	-2.8059	-4.9936	-0.5677	1	-2.6263	0.017124
ASIR	Brazil	Both	4	2	1996	2004	-1.8616	-2.1673	-1.5549	1	-12.6531	0
ASIR	Brazil	Both	4	3	2004	2009	-3.1139	-3.8232	-2.3993	1	-9.0447	0
ASIR	Brazil	Both	4	4	2009	2021	-1.8616	-2.0146	-1.7084	1	-25.3125	0
ASIR	Paraguay	Both	2	0	1990	1999	2.0455	1.5585	2.5347	1	8.7372	0
ASIR	Paraguay	Both	2	1	1999	2008	-2.1787	-2.7253	-1.6291	1	-8.1142	0
ASIR	Paraguay	Both	2	2	2008	2021	-0.7175	-1.0334	-0.4007	1	-4.6647	9.7e-05
ASIR	North Africa and Middle East	Both	3	0	1990	1996	-1.4541	-1.6738	-1.2339	1	-13.6479	0
ASIR	North Africa and Middle East	Both	3	1	1996	2001	-2.526	-2.9271	-2.1231	1	-12.9014	0
ASIR	North Africa and Middle East	Both	3	2	2001	2016	-0.7852	-0.8488	-0.7216	1	-25.5803	0
ASIR	North Africa and Middle East	Both	3	3	2016	2021	-1.6076	-1.9346	-1.2795	1	-10.1235	0
ASIR	Algeria	Both	4	0	1990	1998	-3.0501	-3.165	-2.9351	1	-54.8783	0
ASIR	Algeria	Both	4	1	1998	2001	-1.1863	-2.1273	-0.2362	1	-2.6202	0.017345
ASIR	Algeria	Both	4	2	2001	2011	-0.7842	-0.8737	-0.6947	1	-18.3349	0
ASIR	Algeria	Both	4	3	2011	2016	-1.3425	-1.6394	-1.0448	1	-9.4232	0
ASIR	Algeria	Both	4	4	2016	2021	-0.8182	-1.0613	-0.5744	1	-7.0316	1e-06
ASIR	Bahrain	Both	4	0	1990	2001	-0.9195	-1.189	-0.6491	1	-7.1224	1e-06
ASIR	Bahrain	Both	4	1	2001	2004	0.8559	-2.9985	4.8634	0	0.4595	0.651386
ASIR	Bahrain	Both	4	2	2004	2011	-4.5806	-5.189	-3.9683	1	-15.4011	0
ASIR	Bahrain	Both	4	3	2011	2014	-7.4823	-10.7807	-4.062	1	-4.5008	0.000276
ASIR	Bahrain	Both	4	4	2014	2021	-0.7111	-1.2891	-0.1297	1	-2.5681	0.019352
ASIR	Egypt	Both	4	0	1990	2000	-0.5451	-1.1061	0.019	0	-2.0303	0.05737
ASIR	Egypt	Both	4	1	2000	2003	17.0666	10.988	23.4783	1	6.2085	7e-06
ASIR	Egypt	Both	4	2	2003	2006	6.7983	2.8686	10.8782	1	3.6858	0.001691
ASIR	Egypt	Both	4	3	2006	2014	1.101	0.5004	1.7053	1	3.8606	0.001146
ASIR	Egypt	Both	4	4	2014	2021	-2.7221	-3.3976	-2.0418	1	-8.3201	0
ASIR	Iran (Islamic Republic of)	Both	4	0	1990	2000	-2.6091	-2.7081	-2.51	1	-54.6024	0
ASIR	Iran (Islamic Republic of)	Both	4	1	2000	2012	-1.4511	-1.5343	-1.3679	1	-36.3711	0
ASIR	Iran (Islamic Republic of)	Both	4	2	2012	2015	1.3447	-0.0378	2.7462	0	2.0431	0.055968
ASIR	Iran (Islamic Republic of)	Both	4	3	2015	2019	-0.8158	-1.5191	-0.1075	1	-2.4185	0.026405
ASIR	Iran (Islamic Republic of)	Both	4	4	2019	2021	-4.5807	-5.983	-3.1576	1	-6.654	3e-06
ASIR	Iraq	Both	5	0	1990	1996	-0.2697	-0.7901	0.2535	0	-1.1	0.288694
ASIR	Iraq	Both	5	1	1996	2000	-2.7456	-4.2798	-1.1868	1	-3.7319	0.002004
ASIR	Iraq	Both	5	2	2000	2007	-0.9744	-1.5067	-0.4393	1	-3.8725	0.001503
ASIR	Iraq	Both	5	3	2007	2013	0.0671	-0.5945	0.7332	0	0.2156	0.832187
ASIR	Iraq	Both	5	4	2013	2017	-2.2814	-3.7676	-0.7721	1	-3.2094	0.005851
ASIR	Iraq	Both	5	5	2017	2021	2.4724	1.5034	3.4507	1	5.4787	6.4e-05
ASIR	Jordan	Both	6	0	1990	1996	-0.3447	-0.8514	0.1647	0	-1.4756	0.165803
ASIR	Jordan	Both	6	1	1996	2003	-1.519	-2.0143	-1.0213	1	-6.6152	2.5e-05
ASIR	Jordan	Both	6	2	2003	2006	0.942	-1.375	3.3134	0	0.8797	0.396296
ASIR	Jordan	Both	6	3	2006	2009	-5.152	-7.1753	-3.0847	1	-5.3449	0.000175
ASIR	Jordan	Both	6	4	2009	2013	-1.4413	-2.5962	-0.2727	1	-2.6836	0.019904
ASIR	Jordan	Both	6	5	2013	2018	-4.4985	-5.3176	-3.6724	1	-11.6427	0
ASIR	Jordan	Both	6	6	2018	2021	-0.5254	-2.1418	1.1177	0	-0.7005	0.496944
ASIR	Kuwait	Both	1	0	1990	2004	0.6789	-0.4007	1.7702	0	1.2876	0.208807
ASIR	Kuwait	Both	1	1	2004	2021	-2.8449	-3.6848	-1.9978	1	-6.8209	0
ASIR	Lebanon	Both	4	0	1990	1999	-3.0337	-3.2465	-2.8204	1	-29.46	0
ASIR	Lebanon	Both	4	1	1999	2005	0.0478	-0.4472	0.5453	0	0.2024	0.841868
ASIR	Lebanon	Both	4	2	2005	2014	-1.2001	-1.426	-0.9737	1	-11.0826	0
ASIR	Lebanon	Both	4	3	2014	2018	-4.5528	-5.5291	-3.5664	1	-9.5216	0
ASIR	Lebanon	Both	4	4	2018	2021	-0.5597	-1.6623	0.5552	0	-1.0576	0.304212
ASIR	Libya	Both	6	0	1990	1996	-3.349	-3.8146	-2.8812	1	-15.3704	0
ASIR	Libya	Both	6	1	1996	2002	3.2056	2.6519	3.7623	1	12.779	0
ASIR	Libya	Both	6	2	2002	2006	-2.873	-3.9843	-1.7487	1	-5.5188	0.000132
ASIR	Libya	Both	6	3	2006	2009	1.3088	-0.8495	3.5141	0	1.3156	0.212879
ASIR	Libya	Both	6	4	2009	2013	-0.8409	-1.9801	0.3116	0	-1.5921	0.137338
ASIR	Libya	Both	6	5	2013	2017	0.86	-0.4705	2.2082	0	1.405	0.18537
ASIR	Libya	Both	6	6	2017	2021	-1.2834	-2.2552	-0.302	1	-2.8449	0.014761
ASIR	Morocco	Both	6	0	1990	1993	-0.7134	-1.0514	-0.3742	1	-4.574	0.000639
ASIR	Morocco	Both	6	1	1993	1996	-2.0136	-2.646	-1.377	1	-6.8445	1.8e-05
ASIR	Morocco	Both	6	2	1996	2002	-1.1425	-1.2955	-0.9893	1	-16.1696	0
ASIR	Morocco	Both	6	3	2002	2007	0.2486	-0.0001	0.498	0	2.1779	0.050084
ASIR	Morocco	Both	6	4	2007	2010	-1.0041	-1.7711	-0.2311	1	-2.827	0.015261
ASIR	Morocco	Both	6	5	2010	2018	-0.1974	-0.3073	-0.0875	1	-3.9102	0.002071
ASIR	Morocco	Both	6	6	2018	2021	-1.0947	-1.4853	-0.7026	1	-6.0618	5.7e-05
ASIR	Palestine	Both	5	0	1990	1999	-1.517	-1.6783	-1.3554	1	-19.8757	0
ASIR	Palestine	Both	5	1	1999	2005	-0.0985	-0.4233	0.2275	0	-0.6446	0.52895
ASIR	Palestine	Both	5	2	2005	2011	-2.0916	-2.3679	-1.8145	1	-15.942	0
ASIR	Palestine	Both	5	3	2011	2014	-5.9495	-7.1285	-4.7556	1	-10.364	0
ASIR	Palestine	Both	5	4	2014	2018	-3.0795	-3.6871	-2.4682	1	-10.6026	0
ASIR	Palestine	Both	5	5	2018	2021	-0.7655	-1.4936	-0.032	1	-2.224	0.041929
ASIR	Oman	Both	5	0	1990	1998	-1.6858	-2.0706	-1.2995	1	-9.2411	0
ASIR	Oman	Both	5	1	1998	2007	-2.3013	-2.6194	-1.9823	1	-15.2187	0
ASIR	Oman	Both	5	2	2007	2010	1.7231	-0.9513	4.4697	0	1.3667	0.191843
ASIR	Oman	Both	5	3	2010	2013	-4.3434	-6.9188	-1.6968	1	-3.468	0.003443
ASIR	Oman	Both	5	4	2013	2016	1.8162	-0.9031	4.6101	0	1.4172	0.176863
ASIR	Oman	Both	5	5	2016	2021	-5.5069	-6.1134	-4.8965	1	-18.7505	0
ASIR	Qatar	Both	5	0	1990	1992	2.4954	-3.1785	8.5017	0	0.9225	0.37087
ASIR	Qatar	Both	5	1	1992	1995	-11.8252	-16.6492	-6.722	1	-4.7676	0.000249
ASIR	Qatar	Both	5	2	1995	1998	12.4058	6.0315	19.1633	1	4.2697	0.000672
ASIR	Qatar	Both	5	3	1998	2008	-2.0247	-2.5507	-1.4958	1	-8.0988	1e-06
ASIR	Qatar	Both	5	4	2008	2016	-7.9603	-8.6746	-7.2403	1	-22.6924	0
ASIR	Qatar	Both	5	5	2016	2021	-0.9585	-2.4224	0.5273	0	-1.3786	0.188219
ASIR	Saudi Arabia	Both	6	0	1990	1995	-0.0742	-0.2682	0.1202	0	-0.8321	0.421577
ASIR	Saudi Arabia	Both	6	1	1995	1999	-0.8123	-1.1605	-0.4628	1	-5.0529	0.000283
ASIR	Saudi Arabia	Both	6	2	1999	2003	-1.4262	-1.7332	-1.1183	1	-10.035	0
ASIR	Saudi Arabia	Both	6	3	2003	2006	-0.5765	-1.1768	0.0275	0	-2.0797	0.05965
ASIR	Saudi Arabia	Both	6	4	2006	2009	-1.6663	-2.2804	-1.0483	1	-5.8441	7.9e-05
ASIR	Saudi Arabia	Both	6	5	2009	2012	-3.7225	-4.3635	-3.0772	1	-12.3735	0
ASIR	Saudi Arabia	Both	6	6	2012	2021	-2.2775	-2.3493	-2.2057	1	-68.3453	0
ASIR	Syrian Arab Republic	Both	3	0	1990	1999	-0.3163	-0.7302	0.0992	0	-1.5839	0.128157
ASIR	Syrian Arab Republic	Both	3	1	1999	2006	-2.8189	-3.4102	-2.2241	1	-9.7448	0
ASIR	Syrian Arab Republic	Both	3	2	2006	2009	1.8335	-1.5745	5.3595	0	1.11	0.279534
ASIR	Syrian Arab Republic	Both	3	3	2009	2021	-0.6051	-0.891	-0.3183	1	-4.3815	0.000261
ASIR	Tunisia	Both	2	0	1990	1992	1.0803	-0.7851	2.9807	0	1.1905	0.245477
ASIR	Tunisia	Both	2	1	1992	1997	-0.7979	-1.3331	-0.2598	1	-3.0563	0.005426
ASIR	Tunisia	Both	2	2	1997	2021	-1.4523	-1.4991	-1.4055	1	-63.5789	0
ASIR	Türkiye	Both	5	0	1990	1996	-1.8322	-2.1994	-1.4638	1	-10.5201	0
ASIR	Türkiye	Both	5	1	1996	2003	-5.3762	-5.7258	-5.0254	1	-31.8267	0
ASIR	Türkiye	Both	5	2	2003	2007	-2.4006	-3.4456	-1.3442	1	-4.8109	0.000229
ASIR	Türkiye	Both	5	3	2007	2010	1.8999	-0.2098	4.0542	0	1.9175	0.074418
ASIR	Türkiye	Both	5	4	2010	2016	-0.5435	-1.0298	-0.0547	1	-2.3695	0.031656
ASIR	Türkiye	Both	5	5	2016	2021	-1.7826	-2.3257	-1.2365	1	-6.9141	5e-06
ASIR	United Arab Emirates	Both	6	0	1990	1996	-3.8473	-6.0474	-1.5957	1	-3.693	0.003075
ASIR	United Arab Emirates	Both	6	1	1996	2001	4.1107	0.2132	8.1597	1	2.3005	0.040165
ASIR	United Arab Emirates	Both	6	2	2001	2004	-3.8307	-14.1183	7.6892	0	-0.7522	0.466427
ASIR	United Arab Emirates	Both	6	3	2004	2008	6.503	0.7618	12.5713	1	2.4772	0.029107
ASIR	United Arab Emirates	Both	6	4	2008	2011	-7.0138	-17.6748	5.0279	0	-1.3011	0.217652
ASIR	United Arab Emirates	Both	6	5	2011	2018	0.2684	-1.6923	2.2682	0	0.2957	0.772484
ASIR	United Arab Emirates	Both	6	6	2018	2021	-16.8661	-22.0635	-11.322	1	-6.2341	4.4e-05
ASIR	Yemen	Both	6	0	1990	1994	-0.6019	-1.0874	-0.114	1	-2.6862	0.019809
ASIR	Yemen	Both	6	1	1994	2001	-1.1086	-1.3775	-0.8389	1	-8.9199	1e-06
ASIR	Yemen	Both	6	2	2001	2004	0.263	-1.4678	2.0242	0	0.3286	0.7481
ASIR	Yemen	Both	6	3	2004	2008	-1.4993	-2.3142	-0.6776	1	-3.9619	0.001887
ASIR	Yemen	Both	6	4	2008	2012	-2.1241	-2.9238	-1.3179	1	-5.7021	9.9e-05
ASIR	Yemen	Both	6	5	2012	2017	-0.6532	-1.1879	-0.1156	1	-2.646	0.021337
ASIR	Yemen	Both	6	6	2017	2021	1.1072	0.5441	1.6735	1	4.2957	0.00104
ASIR	South Asia	Both	4	0	1990	1997	-0.7554	-1.2077	-0.3011	1	-3.4878	0.002627
ASIR	South Asia	Both	4	1	1997	2004	-1.9676	-2.5082	-1.424	1	-7.5501	1e-06
ASIR	South Asia	Both	4	2	2004	2008	0.4849	-1.0067	1.9991	0	0.6796	0.505419
ASIR	South Asia	Both	4	3	2008	2019	-0.7513	-0.9643	-0.5378	1	-7.3739	1e-06
ASIR	South Asia	Both	4	4	2019	2021	-2.2689	-4.7954	0.3247	0	-1.8409	0.082183
ASIR	Afghanistan	Both	5	0	1990	1992	0.0149	-0.5464	0.5794	0	0.0565	0.955676
ASIR	Afghanistan	Both	5	1	1992	1995	1.4035	0.8373	1.973	1	5.305	8.8e-05
ASIR	Afghanistan	Both	5	2	1995	2001	0.8091	0.6803	0.938	1	13.4369	0
ASIR	Afghanistan	Both	5	3	2001	2006	-0.6906	-0.8681	-0.5127	1	-8.2554	1e-06
ASIR	Afghanistan	Both	5	4	2006	2014	-2.219	-2.2954	-2.1427	1	-61.249	0
ASIR	Afghanistan	Both	5	5	2014	2021	-0.8633	-0.9441	-0.7824	1	-22.651	0
ASIR	Bangladesh	Both	3	0	1990	1992	-4.6946	-8.3585	-0.8843	1	-2.5508	0.018612
ASIR	Bangladesh	Both	3	1	1992	2009	-1.0027	-1.1438	-0.8613	1	-14.6857	0
ASIR	Bangladesh	Both	3	2	2009	2013	-6.347	-8.0813	-4.58	1	-7.2954	0
ASIR	Bangladesh	Both	3	3	2013	2021	-0.6931	-1.1392	-0.2451	1	-3.2131	0.004175
ASIR	Bhutan	Both	3	0	1990	1995	-1.6441	-1.9374	-1.35	1	-11.5468	0
ASIR	Bhutan	Both	3	1	1995	1999	-2.8151	-3.417	-2.2094	1	-9.5576	0
ASIR	Bhutan	Both	3	2	1999	2006	-1.5272	-1.7301	-1.3239	1	-15.5182	0
ASIR	Bhutan	Both	3	3	2006	2021	-0.4945	-0.5452	-0.4438	1	-20.2211	0
ASIR	India	Both	3	0	1990	1997	-0.855	-1.4153	-0.2914	1	-3.1504	0.004827
ASIR	India	Both	3	1	1997	2003	-2.3701	-3.2601	-1.4719	1	-5.4469	2.1e-05
ASIR	India	Both	3	2	2003	2014	0.1405	-0.1438	0.4255	0	1.0271	0.316079
ASIR	India	Both	3	3	2014	2021	-1.2805	-1.6931	-0.8661	1	-6.3978	2e-06
ASIR	Nepal	Both	4	0	1990	1995	-2.0149	-2.2566	-1.7726	1	-17.3139	0
ASIR	Nepal	Both	4	1	1995	2002	-3.3172	-3.484	-3.1501	1	-41.0365	0
ASIR	Nepal	Both	4	2	2002	2005	-1.629	-2.5873	-0.6613	1	-3.5248	0.00242
ASIR	Nepal	Both	4	3	2005	2016	0.8029	0.72	0.8857	1	20.4378	0
ASIR	Nepal	Both	4	4	2016	2021	-0.676	-0.9303	-0.421	1	-5.5586	2.8e-05
ASIR	Pakistan	Both	4	0	1990	1995	2.5609	2.2915	2.8309	1	20.2029	0
ASIR	Pakistan	Both	4	1	1995	2000	1.5522	1.2169	1.8887	1	9.7838	0
ASIR	Pakistan	Both	4	2	2000	2003	-0.8966	-1.806	0.0213	0	-2.0524	0.054966
ASIR	Pakistan	Both	4	3	2003	2013	-1.8132	-1.9049	-1.7214	1	-41.1562	0
ASIR	Pakistan	Both	4	4	2013	2021	-1.2299	-1.359	-1.1007	1	-19.8835	0
ASIR	Central Sub-Saharan Africa	Both	4	0	1990	1993	-1.1288	-1.9055	-0.3461	1	-3.0245	0.007286
ASIR	Central Sub-Saharan Africa	Both	4	1	1993	1996	0.0127	-1.5224	1.5716	0	0.0172	0.986454
ASIR	Central Sub-Saharan Africa	Both	4	2	1996	2007	-1.3975	-1.5166	-1.2782	1	-24.4565	0
ASIR	Central Sub-Saharan Africa	Both	4	3	2007	2011	-0.446	-1.1984	0.3122	0	-1.2378	0.231709
ASIR	Central Sub-Saharan Africa	Both	4	4	2011	2021	-0.9854	-1.1065	-0.8642	1	-16.9986	0
ASIR	Angola	Both	4	0	1990	1994	-0.7262	-1.6408	0.197	0	-1.6543	0.1154
ASIR	Angola	Both	4	1	1994	2007	-2.0896	-2.2485	-1.9304	1	-27.3132	0
ASIR	Angola	Both	4	2	2007	2012	-1.1548	-1.988	-0.3144	1	-2.8825	0.009913
ASIR	Angola	Both	4	3	2012	2015	-2.3511	-5.0519	0.4265	0	-1.7821	0.091604
ASIR	Angola	Both	4	4	2015	2021	-0.2656	-0.7573	0.2286	0	-1.1303	0.273178
ASIR	Central African Republic	Both	3	0	1990	1999	-0.2857	-0.3904	-0.1809	1	-5.663	1.3e-05
ASIR	Central African Republic	Both	3	1	1999	2008	-1.6379	-1.7714	-1.5043	1	-25.2919	0
ASIR	Central African Republic	Both	3	2	2008	2018	-0.7569	-0.8719	-0.6417	1	-13.6181	0
ASIR	Central African Republic	Both	3	3	2018	2021	-1.5544	-2.1588	-0.9462	1	-5.29	3e-05
ASIR	Congo	Both	5	0	1990	1992	-1.6119	-2.9225	-0.2836	1	-2.5829	0.020795
ASIR	Congo	Both	5	1	1992	1996	0.8036	0.1262	1.4855	1	2.5302	0.023087
ASIR	Congo	Both	5	2	1996	1999	-2.3575	-3.6266	-1.0716	1	-3.8868	0.00146
ASIR	Congo	Both	5	3	1999	2002	-4.5343	-5.8445	-3.2057	1	-7.1566	3e-06
ASIR	Congo	Both	5	4	2002	2011	-2.0523	-2.2051	-1.8992	1	-28.3082	0
ASIR	Congo	Both	5	5	2011	2021	-1.2848	-1.4055	-1.1639	1	-22.5175	0
ASIR	Democratic Republic of the Congo	Both	3	0	1990	2000	-0.483	-0.672	-0.2937	1	-5.297	3e-05
ASIR	Democratic Republic of the Congo	Both	3	1	2000	2006	-1.1914	-1.709	-0.671	1	-4.7455	0.00011
ASIR	Democratic Republic of the Congo	Both	3	2	2006	2012	-0.1242	-0.6349	0.3891	0	-0.5042	0.619364
ASIR	Democratic Republic of the Congo	Both	3	3	2012	2021	-0.9643	-1.1876	-0.7405	1	-8.9284	0
ASIR	Equatorial Guinea	Both	6	0	1990	1996	-2.3913	-2.6902	-2.0915	1	-17.1957	0
ASIR	Equatorial Guinea	Both	6	1	1996	2002	-6.5091	-6.9173	-6.0992	1	-33.5165	0
ASIR	Equatorial Guinea	Both	6	2	2002	2008	-3.3004	-3.7598	-2.8388	1	-15.3561	0
ASIR	Equatorial Guinea	Both	6	3	2008	2011	-0.262	-2.4906	2.0175	0	-0.2529	0.804599
ASIR	Equatorial Guinea	Both	6	4	2011	2014	-2.991	-5.155	-0.7775	1	-2.9327	0.012542
ASIR	Equatorial Guinea	Both	6	5	2014	2017	1.424	-0.9035	3.8062	0	1.327	0.209191
ASIR	Equatorial Guinea	Both	6	6	2017	2021	-0.2771	-1.0126	0.4638	0	-0.8168	0.429972
ASIR	Gabon	Both	2	0	1990	2001	-0.7264	-0.8759	-0.5767	1	-9.9839	0
ASIR	Gabon	Both	2	1	2001	2013	-2.0665	-2.2148	-1.9181	1	-28.4467	0
ASIR	Gabon	Both	2	2	2013	2021	-1.1828	-1.4486	-0.9163	1	-9.1183	0
ASIR	Eastern Sub-Saharan Africa	Both	3	0	1990	1995	-0.4168	-0.6238	-0.2093	1	-4.1736	0.000429
ASIR	Eastern Sub-Saharan Africa	Both	3	1	1995	1998	-1.0969	-1.9984	-0.1871	1	-2.505	0.020556
ASIR	Eastern Sub-Saharan Africa	Both	3	2	1998	2013	-2.0863	-2.1277	-2.0449	1	-103.626	0
ASIR	Eastern Sub-Saharan Africa	Both	3	3	2013	2021	-1.0282	-1.1226	-0.9336	1	-22.5103	0
ASIR	Burundi	Both	6	0	1990	1996	0.2882	0.1827	0.3939	1	5.9566	6.6e-05
ASIR	Burundi	Both	6	1	1996	1999	-2.1713	-2.7682	-1.5707	1	-7.8147	5e-06
ASIR	Burundi	Both	6	2	1999	2002	-4.3352	-4.906	-3.761	1	-16.1349	0
ASIR	Burundi	Both	6	3	2002	2005	-3.0985	-3.661	-2.5326	1	-11.7781	0
ASIR	Burundi	Both	6	4	2005	2008	-4.0111	-4.5573	-3.4618	1	-15.6301	0
ASIR	Burundi	Both	6	5	2008	2016	-1.002	-1.0766	-0.9274	1	-29.1325	0
ASIR	Burundi	Both	6	6	2016	2021	-0.1623	-0.2995	-0.0248	1	-2.5717	0.024469
ASIR	Comoros	Both	2	0	1990	1998	-0.8607	-1.369	-0.3498	1	-3.4709	0.00198
ASIR	Comoros	Both	2	1	1998	2006	-2.6729	-3.2129	-2.13	1	-10.0515	0
ASIR	Comoros	Both	2	2	2006	2021	-0.5386	-0.7181	-0.3587	1	-6.1693	2e-06
ASIR	Djibouti	Both	1	0	1990	2000	0.4171	0.2691	0.5653	1	5.7894	4e-06
ASIR	Djibouti	Both	1	1	2000	2021	-1.118	-1.1706	-1.0653	1	-43.3022	0
ASIR	Eritrea	Both	4	0	1990	1993	-1.7369	-2.3981	-1.0712	1	-5.4519	3.5e-05
ASIR	Eritrea	Both	4	1	1993	1996	0.3131	-1.1455	1.7931	0	0.4484	0.659227
ASIR	Eritrea	Both	4	2	1996	1999	-1.6577	-3.1519	-0.1405	1	-2.2938	0.03405
ASIR	Eritrea	Both	4	3	1999	2018	-1.1576	-1.2084	-1.1068	1	-47.6061	0
ASIR	Eritrea	Both	4	4	2018	2021	-0.7162	-1.4822	0.0557	0	-1.9498	0.066955
ASIR	Ethiopia	Both	6	0	1990	1995	-1.7417	-1.9487	-1.5342	1	-18.1488	0
ASIR	Ethiopia	Both	6	1	1995	1999	-2.9847	-3.4395	-2.5277	1	-14.05	0
ASIR	Ethiopia	Both	6	2	1999	2006	-4.2339	-4.3853	-4.0823	1	-59.5883	0
ASIR	Ethiopia	Both	6	3	2006	2009	-4.9009	-5.7906	-4.0029	1	-11.6492	0
ASIR	Ethiopia	Both	6	4	2009	2013	-3.9609	-4.3972	-3.5227	1	-19.3406	0
ASIR	Ethiopia	Both	6	5	2013	2019	-0.8406	-1.0348	-0.646	1	-9.3817	1e-06
ASIR	Ethiopia	Both	6	6	2019	2021	0.1749	-0.791	1.1503	0	0.393	0.701227
ASIR	Kenya	Both	4	0	1990	1997	-0.2447	-0.4962	0.0075	0	-2.0384	0.056473
ASIR	Kenya	Both	4	1	1997	2001	1.4869	0.6648	2.3156	1	3.8126	0.001275
ASIR	Kenya	Both	4	2	2001	2004	4.3999	2.8346	5.9889	1	5.9884	1.2e-05
ASIR	Kenya	Both	4	3	2004	2010	0.7247	0.4328	1.0176	1	5.2262	5.7e-05
ASIR	Kenya	Both	4	4	2010	2021	-1.6267	-1.7233	-1.53	1	-35.0593	0
ASIR	Madagascar	Both	2	0	1990	2003	-0.9922	-1.1325	-0.8516	1	-14.5056	0
ASIR	Madagascar	Both	2	1	2003	2006	-2.5097	-5.2647	0.3254	0	-1.83	0.079695
ASIR	Madagascar	Both	2	2	2006	2021	-0.7699	-0.9129	-0.6266	1	-11.0592	0
ASIR	Malawi	Both	6	0	1990	1992	0.5338	-0.3804	1.4565	0	1.2698	0.228242
ASIR	Malawi	Both	6	1	1992	1998	2.2329	2.0115	2.4547	1	22.1942	0
ASIR	Malawi	Both	6	2	1998	2004	-0.9084	-1.1277	-0.6885	1	-8.9725	1e-06
ASIR	Malawi	Both	6	3	2004	2010	-2.0828	-2.298	-1.8671	1	-20.8416	0
ASIR	Malawi	Both	6	4	2010	2014	-2.6931	-3.1689	-2.215	1	-12.1354	0
ASIR	Malawi	Both	6	5	2014	2019	-0.6055	-0.9306	-0.2794	1	-4.0396	0.001641
ASIR	Malawi	Both	6	6	2019	2021	-1.4032	-2.482	-0.3124	1	-2.7983	0.016094
ASIR	Mauritius	Both	4	0	1990	1994	3.5366	0.7919	6.3561	1	2.7177	0.01411
ASIR	Mauritius	Both	4	1	1994	1998	-7.8149	-11.8682	-3.5753	1	-3.802	0.001305
ASIR	Mauritius	Both	4	2	1998	2006	-0.569	-1.818	0.6959	0	-0.9483	0.355525
ASIR	Mauritius	Both	4	3	2006	2014	-4.4802	-5.6508	-3.2951	1	-7.81	0
ASIR	Mauritius	Both	4	4	2014	2021	3.8495	2.4389	5.2795	1	5.8027	1.7e-05
ASIR	Mozambique	Both	6	0	1990	1995	-0.8558	-1.0203	-0.6911	1	-11.2799	0
ASIR	Mozambique	Both	6	1	1995	2000	0.6452	0.4072	0.8838	1	5.9182	7.1e-05
ASIR	Mozambique	Both	6	2	2000	2003	-0.1877	-0.9826	0.6136	0	-0.5119	0.618025
ASIR	Mozambique	Both	6	3	2003	2007	1.3943	0.962	1.8284	1	7.061	1.3e-05
ASIR	Mozambique	Both	6	4	2007	2011	2.206	1.7593	2.6546	1	10.8539	0
ASIR	Mozambique	Both	6	5	2011	2014	-0.378	-1.252	0.5038	0	-0.9363	0.36756
ASIR	Mozambique	Both	6	6	2014	2021	-2.0388	-2.1599	-1.9176	1	-36.292	0
ASIR	Rwanda	Both	5	0	1990	1994	3.2405	2.8619	3.6205	1	18.502	0
ASIR	Rwanda	Both	5	1	1994	1998	-1.0287	-1.6063	-0.4477	1	-3.7654	0.001871
ASIR	Rwanda	Both	5	2	1998	2005	-6.8362	-7.0176	-6.6545	1	-77.4549	0
ASIR	Rwanda	Both	5	3	2005	2009	-4.4832	-5.0374	-3.9258	1	-16.8011	0
ASIR	Rwanda	Both	5	4	2009	2016	-1.2748	-1.4769	-1.0722	1	-13.3429	0
ASIR	Rwanda	Both	5	5	2016	2021	-0.0002	-0.3048	0.3053	0	-0.0014	0.998894
ASIR	Seychelles	Both	5	0	1990	1995	-0.1168	-0.7048	0.4747	0	-0.4219	0.679098
ASIR	Seychelles	Both	5	1	1995	2001	-2.689	-3.2333	-2.1416	1	-10.3574	0
ASIR	Seychelles	Both	5	2	2001	2006	0.2828	-0.4957	1.0674	0	0.7724	0.451872
ASIR	Seychelles	Both	5	3	2006	2012	-3.129	-3.6981	-2.5567	1	-11.5016	0
ASIR	Seychelles	Both	5	4	2012	2019	-0.0457	-0.4974	0.4081	0	-0.215	0.832661
ASIR	Seychelles	Both	5	5	2019	2021	-8.6981	-11.3921	-5.9223	1	-6.4761	1e-05
ASIR	Somalia	Both	6	0	1990	1992	-0.3821	-1.0106	0.2503	0	-1.3181	0.212065
ASIR	Somalia	Both	6	1	1992	1998	0.2762	0.1373	0.4153	1	4.3351	0.00097
ASIR	Somalia	Both	6	2	1998	2006	-1.0957	-1.1809	-1.0105	1	-27.8765	0
ASIR	Somalia	Both	6	3	2006	2010	-0.5639	-0.9019	-0.2248	1	-3.619	0.003521
ASIR	Somalia	Both	6	4	2010	2013	-1.1839	-1.871	-0.4919	1	-3.7187	0.002934
ASIR	Somalia	Both	6	5	2013	2019	-0.5781	-0.7308	-0.4251	1	-8.2168	3e-06
ASIR	Somalia	Both	6	6	2019	2021	-1.3691	-2.0354	-0.6983	1	-4.4312	0.000819
ASIR	United Republic of Tanzania	Both	6	0	1990	1996	-0.3535	-0.482	-0.2248	1	-5.9767	6.4e-05
ASIR	United Republic of Tanzania	Both	6	1	1996	1999	-0.7251	-1.5043	0.0602	0	-2.0123	0.067184
ASIR	United Republic of Tanzania	Both	6	2	1999	2002	-2.7113	-3.4324	-1.9848	1	-8.0501	4e-06
ASIR	United Republic of Tanzania	Both	6	3	2002	2006	-1.2225	-1.579	-0.8646	1	-7.4109	8e-06
ASIR	United Republic of Tanzania	Both	6	4	2006	2013	-2.2817	-2.3918	-2.1715	1	-44.6116	0
ASIR	United Republic of Tanzania	Both	6	5	2013	2018	-1.2758	-1.4926	-1.0585	1	-12.7233	0
ASIR	United Republic of Tanzania	Both	6	6	2018	2021	-0.7546	-1.1363	-0.3715	1	-4.2833	0.001063
ASIR	Uganda	Both	5	0	1990	1994	3.0345	2.6337	3.4369	1	16.3468	0
ASIR	Uganda	Both	5	1	1994	2000	0.4725	0.2209	0.7248	1	4.007	0.001143
ASIR	Uganda	Both	5	2	2000	2003	-2.4364	-3.546	-1.3141	1	-4.5966	0.000349
ASIR	Uganda	Both	5	3	2003	2008	-4.0469	-4.3879	-3.7046	1	-24.7284	0
ASIR	Uganda	Both	5	4	2008	2012	-3.0444	-3.6072	-2.4784	1	-11.3206	0
ASIR	Uganda	Both	5	5	2012	2021	-1.1746	-1.2911	-1.0579	1	-21.3404	0
ASIR	Zambia	Both	6	0	1990	1993	3.1712	2.7827	3.5612	1	18.0295	0
ASIR	Zambia	Both	6	1	1993	1996	2.2077	1.3902	3.0318	1	5.9246	7e-05
ASIR	Zambia	Both	6	2	1996	2000	-0.5393	-0.959	-0.1178	1	-2.786	0.016466
ASIR	Zambia	Both	6	3	2000	2008	-2.4897	-2.5968	-2.3825	1	-49.9912	0
ASIR	Zambia	Both	6	4	2008	2011	-1.1764	-1.9442	-0.4026	1	-3.3057	0.006274
ASIR	Zambia	Both	6	5	2011	2016	-2.7257	-3.0013	-2.4494	1	-21.225	0
ASIR	Zambia	Both	6	6	2016	2021	-1.5859	-1.815	-1.3562	1	-14.9443	0
ASIR	Southern Sub-Saharan Africa	Both	3	0	1990	1995	0.0987	-0.8052	1.0109	0	0.2261	0.823286
ASIR	Southern Sub-Saharan Africa	Both	3	1	1995	1998	5.148	0.9806	9.4874	1	2.5814	0.01741
ASIR	Southern Sub-Saharan Africa	Both	3	2	1998	2005	0.302	-0.2837	0.8911	0	1.0709	0.296372
ASIR	Southern Sub-Saharan Africa	Both	3	3	2005	2021	-1.9089	-2.0362	-1.7815	1	-30.8779	0
ASIR	Botswana	Both	5	0	1990	2003	-0.8196	-1.0756	-0.5629	1	-6.7862	6e-06
ASIR	Botswana	Both	5	1	2003	2006	-6.651	-11.1218	-1.9552	1	-2.989	0.009176
ASIR	Botswana	Both	5	2	2006	2011	0.8092	-0.4598	2.0944	0	1.356	0.195158
ASIR	Botswana	Both	5	3	2011	2015	-3.5063	-5.0887	-1.8974	1	-4.6007	0.000346
ASIR	Botswana	Both	5	4	2015	2018	-6.0318	-9.4448	-2.4903	1	-3.5843	0.002711
ASIR	Botswana	Both	5	5	2018	2021	-1.1189	-3.0691	0.8706	0	-1.2039	0.247279
ASIR	Lesotho	Both	5	0	1990	1997	-0.6396	-0.9683	-0.3098	1	-4.1273	0.000895
ASIR	Lesotho	Both	5	1	1997	2000	8.3027	5.7174	10.9511	1	7.0366	4e-06
ASIR	Lesotho	Both	5	2	2000	2005	5.4736	4.7333	6.2192	1	16.1251	0
ASIR	Lesotho	Both	5	3	2005	2011	-0.7223	-1.2075	-0.2348	1	-3.1541	0.006551
ASIR	Lesotho	Both	5	4	2011	2014	0.8685	-1.3337	3.1199	0	0.835	0.416825
ASIR	Lesotho	Both	5	5	2014	2021	-1.7576	-2.0853	-1.4288	1	-11.3113	0
ASIR	Namibia	Both	4	0	1990	1996	0.5097	0.1562	0.8644	1	3.0316	0.007175
ASIR	Namibia	Both	4	1	1996	2000	2.7079	1.6557	3.7709	1	5.4516	3.5e-05
ASIR	Namibia	Both	4	2	2000	2003	1.2517	-0.8803	3.4295	0	1.228	0.235254
ASIR	Namibia	Both	4	3	2003	2012	-3.2132	-3.4518	-2.974	1	-27.8005	0
ASIR	Namibia	Both	4	4	2012	2021	-0.8748	-1.1071	-0.642	1	-7.8693	0
ASIR	South Africa	Both	3	0	1990	1994	-0.3551	-2.1722	1.4959	0	-0.4019	0.691809
ASIR	South Africa	Both	3	1	1994	1997	6.4589	0.7284	12.5154	1	2.3524	0.028483
ASIR	South Africa	Both	3	2	1997	2006	-0.9003	-1.4085	-0.3895	1	-3.6581	0.001467
ASIR	South Africa	Both	3	3	2006	2021	-1.9211	-2.1164	-1.7254	1	-20.2365	0
ASIR	Eswatini	Both	5	0	1990	1994	-1.1056	-1.5857	-0.6233	1	-4.8704	0.000204
ASIR	Eswatini	Both	5	1	1994	1998	2.6536	1.9022	3.4105	1	7.5989	2e-06
ASIR	Eswatini	Both	5	2	1998	2002	6.0348	5.2202	6.8557	1	16.195	0
ASIR	Eswatini	Both	5	3	2002	2005	1.6517	0.0864	3.2415	1	2.2501	0.039883
ASIR	Eswatini	Both	5	4	2005	2008	-1.8546	-3.3598	-0.326	1	-2.5817	0.020842
ASIR	Eswatini	Both	5	5	2008	2021	-3.2237	-3.311	-3.1362	1	-77.3441	0
ASIR	Zimbabwe	Both	6	0	1990	1993	-3.0209	-3.9378	-2.0953	1	-7.0357	1.4e-05
ASIR	Zimbabwe	Both	6	1	1993	1997	0.6489	-0.4153	1.7244	0	1.3258	0.209602
ASIR	Zimbabwe	Both	6	2	1997	2000	9.1471	7.0186	11.3179	1	9.6836	1e-06
ASIR	Zimbabwe	Both	6	3	2000	2004	4.4213	3.4974	5.3534	1	10.6066	0
ASIR	Zimbabwe	Both	6	4	2004	2009	0.1915	-0.3291	0.7147	0	0.8	0.439236
ASIR	Zimbabwe	Both	6	5	2009	2013	-2.9643	-3.7568	-2.1653	1	-7.9953	4e-06
ASIR	Zimbabwe	Both	6	6	2013	2021	-1.1768	-1.3864	-0.9667	1	-12.1466	0
ASIR	Western Sub-Saharan Africa	Both	5	0	1990	1995	-0.9424	-1.0521	-0.8326	1	-18.2163	0
ASIR	Western Sub-Saharan Africa	Both	5	1	1995	1999	-1.191	-1.4417	-0.9396	1	-10.0511	0
ASIR	Western Sub-Saharan Africa	Both	5	2	1999	2007	0.0087	-0.0621	0.0794	0	0.2611	0.797571
ASIR	Western Sub-Saharan Africa	Both	5	3	2007	2013	0.1959	0.0832	0.3087	1	3.7081	0.002104
ASIR	Western Sub-Saharan Africa	Both	5	4	2013	2017	-0.9972	-1.253	-0.7407	1	-8.2553	1e-06
ASIR	Western Sub-Saharan Africa	Both	5	5	2017	2021	-1.3511	-1.5286	-1.1733	1	-16.0984	0
ASIR	Benin	Both	6	0	1990	1996	-1.7327	-1.904	-1.5611	1	-21.8242	0
ASIR	Benin	Both	6	1	1996	2001	-2.1976	-2.5418	-1.8521	1	-13.7318	0
ASIR	Benin	Both	6	2	2001	2006	-0.2731	-0.6118	0.0667	0	-1.7515	0.105347
ASIR	Benin	Both	6	3	2006	2012	1.2655	1.0152	1.5164	1	11.0719	0
ASIR	Benin	Both	6	4	2012	2015	-0.9283	-2.0478	0.204	0	-1.788	0.099028
ASIR	Benin	Both	6	5	2015	2018	-1.9108	-3.0818	-0.7258	1	-3.5004	0.004379
ASIR	Benin	Both	6	6	2018	2021	-0.7657	-1.4141	-0.1131	1	-2.5549	0.025238
ASIR	Burkina Faso	Both	5	0	1990	2002	-1.7842	-1.8733	-1.6951	1	-42.2981	0
ASIR	Burkina Faso	Both	5	1	2002	2006	0.9685	0.2298	1.7126	1	2.7979	0.013518
ASIR	Burkina Faso	Both	5	2	2006	2009	-0.3369	-1.9098	1.2613	0	-0.4521	0.657653
ASIR	Burkina Faso	Both	5	3	2009	2012	1.7846	0.1243	3.4724	1	2.2925	0.036754
ASIR	Burkina Faso	Both	5	4	2012	2016	0.4655	-0.427	1.366	0	1.1094	0.284732
ASIR	Burkina Faso	Both	5	5	2016	2021	-1.5173	-1.9506	-1.0821	1	-7.391	2e-06
ASIR	Cameroon	Both	4	0	1990	1993	-0.0505	-0.4209	0.3212	0	-0.286	0.778174
ASIR	Cameroon	Both	4	1	1993	2001	-0.941	-1.0414	-0.8405	1	-19.5907	0
ASIR	Cameroon	Both	4	2	2001	2008	0.5504	0.4001	0.701	1	7.7072	0
ASIR	Cameroon	Both	4	3	2008	2013	-0.3708	-0.6811	-0.0596	1	-2.5022	0.022204
ASIR	Cameroon	Both	4	4	2013	2021	-1.8493	-1.975	-1.7236	1	-30.6203	0
ASIR	Cabo Verde	Both	3	0	1990	2009	-2.8166	-2.9999	-2.633	1	-31.4811	0
ASIR	Cabo Verde	Both	3	1	2009	2016	0.8235	-0.3354	1.9959	0	1.4752	0.154984
ASIR	Cabo Verde	Both	3	2	2016	2019	9.6497	2.2574	17.5763	1	2.7447	0.01214
ASIR	Cabo Verde	Both	3	3	2019	2021	-3.3166	-10.002	3.8654	0	-0.9789	0.338769
ASIR	Chad	Both	3	0	1990	2000	0.3463	0.1969	0.4959	1	4.8257	9.1e-05
ASIR	Chad	Both	3	1	2000	2003	2.4439	0.3844	4.5457	1	2.4725	0.022046
ASIR	Chad	Both	3	2	2003	2010	0.9068	0.5544	1.2604	1	5.3665	2.5e-05
ASIR	Chad	Both	3	3	2010	2021	-0.3026	-0.4542	-0.1507	1	-4.1402	0.000465
ASIR	Côte d'Ivoire	Both	4	0	1990	1995	0.7774	0.3367	1.2201	1	3.7124	0.001594
ASIR	Côte d'Ivoire	Both	4	1	1995	2005	-0.1045	-0.2938	0.0852	0	-1.1578	0.262066
ASIR	Côte d'Ivoire	Both	4	2	2005	2011	-1.5328	-1.9815	-1.0821	1	-7.1056	1e-06
ASIR	Côte d'Ivoire	Both	4	3	2011	2014	0.0214	-2.054	2.1408	0	0.0214	0.983153
ASIR	Côte d'Ivoire	Both	4	4	2014	2021	-2.6987	-2.9902	-2.4064	1	-19.1609	0
ASIR	Gambia	Both	3	0	1990	2002	-1.0316	-1.3764	-0.6855	1	-6.178	4e-06
ASIR	Gambia	Both	3	1	2002	2007	0.5469	-1.2733	2.4005	0	0.6208	0.541388
ASIR	Gambia	Both	3	2	2007	2011	-3.0684	-5.8607	-0.1933	1	-2.2172	0.037774
ASIR	Gambia	Both	3	3	2011	2021	0.8394	0.3495	1.3317	1	3.5696	0.001809
ASIR	Ghana	Both	4	0	1990	1996	-1.6089	-1.8363	-1.3811	1	-14.7307	0
ASIR	Ghana	Both	4	1	1996	2001	-0.0039	-0.4128	0.4067	0	-0.0198	0.984438
ASIR	Ghana	Both	4	2	2001	2007	-1.464	-1.7225	-1.2048	1	-11.7964	0
ASIR	Ghana	Both	4	3	2007	2016	0.1663	0.0379	0.2948	1	2.7224	0.013971
ASIR	Ghana	Both	4	4	2016	2021	-1.0907	-1.3966	-0.7839	1	-7.4396	1e-06
ASIR	Guinea	Both	4	0	1990	1996	-0.1573	-0.3116	-0.0028	1	-2.1388	0.046415
ASIR	Guinea	Both	4	1	1996	2000	0.9295	0.4934	1.3675	1	4.4886	0.000284
ASIR	Guinea	Both	4	2	2000	2010	0.1086	0.0261	0.1911	1	2.7669	0.012706
ASIR	Guinea	Both	4	3	2010	2015	-0.6418	-0.9482	-0.3345	1	-4.3806	0.000361
ASIR	Guinea	Both	4	4	2015	2021	-1.9893	-2.172	-1.8063	1	-22.6298	0
ASIR	Guinea-Bissau	Both	6	0	1990	1997	-2.2939	-2.3808	-2.207	1	-56.8519	0
ASIR	Guinea-Bissau	Both	6	1	1997	2001	-1.5255	-1.8353	-1.2147	1	-10.6302	0
ASIR	Guinea-Bissau	Both	6	2	2001	2004	2.02	1.3671	2.6771	1	6.787	1.9e-05
ASIR	Guinea-Bissau	Both	6	3	2004	2008	0.6954	0.3851	1.0067	1	4.8922	0.000371
ASIR	Guinea-Bissau	Both	6	4	2008	2014	-0.0277	-0.1736	0.1184	0	-0.4129	0.68694
ASIR	Guinea-Bissau	Both	6	5	2014	2019	-0.7145	-0.9293	-0.4993	1	-7.2152	1.1e-05
ASIR	Guinea-Bissau	Both	6	6	2019	2021	-1.73	-2.4071	-1.0482	1	-5.4996	0.000136
ASIR	Liberia	Both	5	0	1990	1997	-0.164	-0.4686	0.1414	0	-1.1455	0.269944
ASIR	Liberia	Both	5	1	1997	2001	-2.6849	-3.744	-1.6141	1	-5.301	8.9e-05
ASIR	Liberia	Both	5	2	2001	2005	-0.2346	-1.3782	0.9223	0	-0.4342	0.67031
ASIR	Liberia	Both	5	3	2005	2012	1.7323	1.275	2.1915	1	8.1267	1e-06
ASIR	Liberia	Both	5	4	2012	2018	-1.5252	-2.2266	-0.8189	1	-4.5834	0.000359
ASIR	Liberia	Both	5	5	2018	2021	0.3807	-1.3761	2.1687	0	0.4587	0.653044
ASIR	Mali	Both	6	0	1990	1992	-1.8558	-2.7361	-0.9675	1	-4.5299	0.00069
ASIR	Mali	Both	6	1	1992	1995	-0.8182	-1.6793	0.0506	0	-2.0525	0.062595
ASIR	Mali	Both	6	2	1995	1999	-2.188	-2.6439	-1.7299	1	-10.3167	0
ASIR	Mali	Both	6	3	1999	2005	-0.8444	-1.054	-0.6344	1	-8.7332	2e-06
ASIR	Mali	Both	6	4	2005	2008	0.6602	-0.3478	1.6784	0	1.4245	0.179784
ASIR	Mali	Both	6	5	2008	2014	0.0882	-0.1354	0.3124	0	0.8588	0.407299
ASIR	Mali	Both	6	6	2014	2021	-1.356	-1.5125	-1.1993	1	-18.738	0
ASIR	Mauritania	Both	3	0	1990	2000	-3.5669	-3.7218	-3.4118	1	-47.0035	0
ASIR	Mauritania	Both	3	1	2000	2005	0.3294	-0.3695	1.0331	0	0.9784	0.33903
ASIR	Mauritania	Both	3	2	2005	2017	-0.2788	-0.4444	-0.1129	1	-3.4932	0.002167
ASIR	Mauritania	Both	3	3	2017	2021	1.4882	0.5318	2.4537	1	3.2444	0.003881
ASIR	Niger	Both	4	0	1990	1999	-2.3035	-2.4041	-2.2028	1	-47.5355	0
ASIR	Niger	Both	4	1	1999	2006	0.8196	0.6138	1.0258	1	8.3919	0
ASIR	Niger	Both	4	2	2006	2009	-0.5025	-1.7397	0.7504	0	-0.8457	0.408802
ASIR	Niger	Both	4	3	2009	2014	0.9702	0.5616	1.3805	1	5.0027	9.2e-05
ASIR	Niger	Both	4	4	2014	2021	-0.4405	-0.6167	-0.2641	1	-5.2381	5.6e-05
ASIR	Nigeria	Both	6	0	1990	1995	-0.0171	-0.2303	0.1965	0	-0.1751	0.863958
ASIR	Nigeria	Both	6	1	1995	1998	-1.0916	-2.0009	-0.1738	1	-2.5891	0.023698
ASIR	Nigeria	Both	6	2	1998	2004	-0.548	-0.759	-0.3366	1	-5.6375	0.000109
ASIR	Nigeria	Both	6	3	2004	2008	-1.5371	-1.9629	-1.1095	1	-7.7887	5e-06
ASIR	Nigeria	Both	6	4	2008	2012	-0.3232	-0.7365	0.0919	0	-1.6973	0.115398
ASIR	Nigeria	Both	6	5	2012	2019	-2.2458	-2.3692	-2.1222	1	-39.1771	0
ASIR	Nigeria	Both	6	6	2019	2021	-1.6982	-2.3178	-1.0747	1	-5.9021	7.2e-05
ASIR	Sao Tome and Principe	Both	4	0	1990	1995	-0.1188	-0.5175	0.2816	0	-0.6241	0.540368
ASIR	Sao Tome and Principe	Both	4	1	1995	1998	2.2272	0.5139	3.9698	1	2.738	0.013513
ASIR	Sao Tome and Principe	Both	4	2	1998	2003	0.0942	-0.4704	0.6621	0	0.3499	0.730491
ASIR	Sao Tome and Principe	Both	4	3	2003	2019	-0.7612	-0.8444	-0.678	1	-19.1491	0
ASIR	Sao Tome and Principe	Both	4	4	2019	2021	-1.7054	-3.9071	0.5468	0	-1.5952	0.128078
ASIR	Senegal	Both	1	0	1990	1999	-2.7643	-3.2038	-2.3227	1	-12.6947	0
ASIR	Senegal	Both	1	1	1999	2021	0.4543	0.3199	0.5888	1	6.9479	0
ASIR	Sierra Leone	Both	4	0	1990	1994	-2.4034	-2.7122	-2.0937	1	-16.131	0
ASIR	Sierra Leone	Both	4	1	1994	2000	-1.1477	-1.355	-0.94	1	-11.5509	0
ASIR	Sierra Leone	Both	4	2	2000	2005	2.9724	2.6721	3.2735	1	21.0717	0
ASIR	Sierra Leone	Both	4	3	2005	2011	0.2232	-0.0135	0.4604	0	1.9809	0.06309
ASIR	Sierra Leone	Both	4	4	2011	2021	-0.9968	-1.0874	-0.9061	1	-22.9872	0
ASIR	Togo	Both	2	0	1990	2001	-0.8108	-0.902	-0.7195	1	-18.2731	0
ASIR	Togo	Both	2	1	2001	2009	1.8029	1.6055	2.0008	1	18.9952	0
ASIR	Togo	Both	2	2	2009	2021	-0.737	-0.8418	-0.6321	1	-14.4532	0
ASIR	American Samoa	Both	3	0	1990	1999	-0.4761	-0.8203	-0.1307	1	-2.8647	0.009276
ASIR	American Samoa	Both	3	1	1999	2004	-1.5127	-2.5811	-0.4325	1	-2.9059	0.00845
ASIR	American Samoa	Both	3	2	2004	2010	0.5967	-0.1934	1.3931	0	1.569	0.131603
ASIR	American Samoa	Both	3	3	2010	2021	-0.2839	-0.5292	-0.0381	1	-2.4012	0.025681
ASIR	Bermuda	Both	3	0	1990	1993	-8.5622	-10.3994	-6.6873	1	-9.1713	0
ASIR	Bermuda	Both	3	1	1993	2003	-2.4115	-2.8659	-1.9551	1	-10.8785	0
ASIR	Bermuda	Both	3	2	2003	2006	-5.6024	-11.9669	1.2222	0	-1.7177	0.100563
ASIR	Bermuda	Both	3	3	2006	2021	-1.6336	-1.943	-1.3233	1	-10.8754	0
ASIR	Cook Islands	Both	6	0	1990	1994	-2.3709	-2.6005	-2.1408	1	-22.2072	0
ASIR	Cook Islands	Both	6	1	1994	2000	-1.6981	-1.867	-1.5288	1	-21.6975	0
ASIR	Cook Islands	Both	6	2	2000	2003	-3.9302	-4.7022	-3.1519	1	-10.8268	0
ASIR	Cook Islands	Both	6	3	2003	2006	-1.1637	-1.9229	-0.3986	1	-3.3074	0.006254
ASIR	Cook Islands	Both	6	4	2006	2009	-1.982	-2.7276	-1.2307	1	-5.7124	9.7e-05
ASIR	Cook Islands	Both	6	5	2009	2016	-0.0226	-0.1476	0.1026	0	-0.3934	0.700955
ASIR	Cook Islands	Both	6	6	2016	2021	-1.7844	-1.9604	-1.6082	1	-21.8785	0
ASIR	Greenland	Both	2	0	1990	1996	-2.1847	-2.7555	-1.6105	1	-7.7888	0
ASIR	Greenland	Both	2	1	1996	2004	-3.8426	-4.2849	-3.3982	1	-17.5416	0
ASIR	Greenland	Both	2	2	2004	2021	-1.7087	-1.8385	-1.5787	1	-26.908	0
ASIR	Guam	Both	2	0	1990	2006	-2.9207	-3.1717	-2.6691	1	-23.6372	0
ASIR	Guam	Both	2	1	2006	2019	1.3385	0.9336	1.745	1	6.8539	0
ASIR	Guam	Both	2	2	2019	2021	-8.7388	-15.2087	-1.7751	1	-2.5666	0.016933
ASIR	Monaco	Both	4	0	1990	1992	-2.0734	-2.9679	-1.1706	1	-4.7969	0.000144
ASIR	Monaco	Both	4	1	1992	1997	-1.3323	-1.6291	-1.0346	1	-9.354	0
ASIR	Monaco	Both	4	2	1997	2002	-3.3296	-3.613	-3.0454	1	-24.2346	0
ASIR	Monaco	Both	4	3	2002	2011	-0.8397	-0.9292	-0.7501	1	-19.6164	0
ASIR	Monaco	Both	4	4	2011	2021	-1.1854	-1.2534	-1.1172	1	-36.3484	0
ASIR	Nauru	Both	6	0	1990	1994	0.5492	0.3551	0.7438	1	6.1748	4.8e-05
ASIR	Nauru	Both	6	1	1994	1998	1.4066	1.1251	1.6889	1	10.9484	0
ASIR	Nauru	Both	6	2	1998	2002	0.0688	-0.2018	0.34	0	0.5533	0.59019
ASIR	Nauru	Both	6	3	2002	2007	-0.7502	-0.918	-0.5821	1	-9.6979	0
ASIR	Nauru	Both	6	4	2007	2011	-1.5143	-1.7824	-1.2454	1	-12.194	0
ASIR	Nauru	Both	6	5	2011	2016	-2.6424	-2.8187	-2.4658	1	-32.1905	0
ASIR	Nauru	Both	6	6	2016	2021	-1.4266	-1.5587	-1.2942	1	-23.3304	0
ASIR	Niue	Both	6	0	1990	1992	0.898	0.3832	1.4155	1	3.8079	0.002494
ASIR	Niue	Both	6	1	1992	1997	-0.3135	-0.4721	-0.1546	1	-4.2958	0.00104
ASIR	Niue	Both	6	2	1997	2001	-1.2628	-1.5095	-1.0154	1	-11.0655	0
ASIR	Niue	Both	6	3	2001	2007	-0.832	-0.9476	-0.7162	1	-15.6041	0
ASIR	Niue	Both	6	4	2007	2010	-1.4874	-2	-0.9722	1	-6.2588	4.2e-05
ASIR	Niue	Both	6	5	2010	2019	-0.638	-0.6954	-0.5805	1	-24.1373	0
ASIR	Niue	Both	6	6	2019	2021	0.7458	0.2385	1.2556	1	3.2071	0.007533
ASIR	Northern Mariana Islands	Both	3	0	1990	1998	-1.0661	-1.5648	-0.5649	1	-4.4109	0.000243
ASIR	Northern Mariana Islands	Both	3	1	1998	2004	-3.2986	-4.2316	-2.3565	1	-7.1946	0
ASIR	Northern Mariana Islands	Both	3	2	2004	2015	1.1712	0.8387	1.5048	1	7.356	0
ASIR	Northern Mariana Islands	Both	3	3	2015	2021	-0.9691	-1.6326	-0.3011	1	-3.0125	0.00663
ASIR	Palau	Both	3	0	1990	1995	-1.3678	-1.7704	-0.9635	1	-7.0023	1e-06
ASIR	Palau	Both	3	1	1995	2005	-0.7588	-0.9195	-0.5978	1	-9.774	0
ASIR	Palau	Both	3	2	2005	2013	0.0221	-0.2032	0.2479	0	0.2039	0.840427
ASIR	Palau	Both	3	3	2013	2021	-1.3634	-1.5346	-1.1919	1	-16.4356	0
ASIR	Puerto Rico	Both	3	0	1990	1998	-2.1174	-2.9205	-1.3076	1	-5.4021	2.3e-05
ASIR	Puerto Rico	Both	3	1	1998	2008	-4.0866	-4.7483	-3.4204	1	-12.535	0
ASIR	Puerto Rico	Both	3	2	2008	2013	-1.8022	-4.2656	0.7245	0	-1.4887	0.151428
ASIR	Puerto Rico	Both	3	3	2013	2021	-4.1335	-5.2249	-3.0296	1	-7.6675	0
ASIR	Saint Kitts and Nevis	Both	3	0	1990	1993	-7.5129	-9.8575	-5.1073	1	-6.3253	3e-06
ASIR	Saint Kitts and Nevis	Both	3	1	1993	1998	2.162	0.2479	4.1126	1	2.3519	0.028514
ASIR	Saint Kitts and Nevis	Both	3	2	1998	2001	-6.7256	-11.9778	-1.1601	1	-2.4983	0.020854
ASIR	Saint Kitts and Nevis	Both	3	3	2001	2021	-1.2055	-1.4017	-1.009	1	-12.6925	0
ASIR	San Marino	Both	3	0	1990	1996	-1.3332	-1.7107	-0.9542	1	-7.2802	0
ASIR	San Marino	Both	3	1	1996	2009	-2.9206	-3.05	-2.7909	1	-46.1982	0
ASIR	San Marino	Both	3	2	2009	2019	-0.6296	-0.8576	-0.4011	1	-5.7173	1.1e-05
ASIR	San Marino	Both	3	3	2019	2021	-23.3265	-26.2839	-20.2505	1	-14.043	0
ASIR	Tokelau	Both	3	0	1990	1994	-0.9352	-1.1964	-0.6733	1	-7.4011	0
ASIR	Tokelau	Both	3	1	1994	2006	-1.6951	-1.7488	-1.6414	1	-65.069	0
ASIR	Tokelau	Both	3	2	2006	2018	-1.3618	-1.4177	-1.3059	1	-50.3066	0
ASIR	Tokelau	Both	3	3	2018	2021	-0.0818	-0.5078	0.346	0	-0.3984	0.694327
ASIR	Tuvalu	Both	4	0	1990	1994	-1.9402	-2.0642	-1.816	1	-32.5213	0
ASIR	Tuvalu	Both	4	1	1994	1998	-0.9819	-1.1629	-0.8007	1	-11.3346	0
ASIR	Tuvalu	Both	4	2	1998	2004	-1.8909	-1.9709	-1.8108	1	-49.1519	0
ASIR	Tuvalu	Both	4	3	2004	2015	-0.6573	-0.6865	-0.628	1	-47.0292	0
ASIR	Tuvalu	Both	4	4	2015	2021	-1.1405	-1.2052	-1.0757	1	-36.7794	0
ASIR	United States Virgin Islands	Both	3	0	1990	2004	-1.2798	-1.4571	-1.1023	1	-14.9063	0
ASIR	United States Virgin Islands	Both	3	1	2004	2008	-6.2913	-8.0559	-4.4928	1	-7.1083	1e-06
ASIR	United States Virgin Islands	Both	3	2	2008	2019	-1.0287	-1.3853	-0.6708	1	-5.9576	7e-06
ASIR	United States Virgin Islands	Both	3	3	2019	2021	-8.4088	-13.2705	-3.2745	1	-3.349	0.00304
ASIR	South Sudan	Both	5	0	1990	1995	-0.1724	-0.4569	0.1128	0	-1.2892	0.216864
ASIR	South Sudan	Both	5	1	1995	2002	-1.8556	-2.0737	-1.6369	1	-17.938	0
ASIR	South Sudan	Both	5	2	2002	2011	-0.9341	-1.0806	-0.7873	1	-13.5087	0
ASIR	South Sudan	Both	5	3	2011	2015	0.9237	0.2896	1.5618	1	3.1092	0.007181
ASIR	South Sudan	Both	5	4	2015	2019	1.5053	0.9223	2.0916	1	5.5292	5.8e-05
ASIR	South Sudan	Both	5	5	2019	2021	0.4407	-0.7087	1.6033	0	0.8143	0.428214
ASIR	Sudan	Both	4	0	1990	1994	-0.5138	-0.6634	-0.364	1	-7.1917	1e-06
ASIR	Sudan	Both	4	1	1994	2000	-0.9706	-1.0799	-0.8612	1	-18.5531	0
ASIR	Sudan	Both	4	2	2000	2003	-0.3621	-0.8599	0.1382	0	-1.5215	0.145513
ASIR	Sudan	Both	4	3	2003	2017	-1.2492	-1.2767	-1.2217	1	-94.8115	0
ASIR	Sudan	Both	4	4	2017	2021	-0.6697	-0.854	-0.485	1	-7.6	1e-06
ASIR	High-middle SDI	Both	5	0	1990	1994	-1.5758	-1.847	-1.3038	1	-12.2673	0
ASIR	High-middle SDI	Both	5	1	1994	1997	-3.037	-3.8301	-2.2373	1	-8.0035	1e-06
ASIR	High-middle SDI	Both	5	2	1997	2004	-0.2556	-0.4114	-0.0996	1	-3.4901	0.00329
ASIR	High-middle SDI	Both	5	3	2004	2007	-3.2022	-4.2388	-2.1543	1	-6.4426	1.1e-05
ASIR	High-middle SDI	Both	5	4	2007	2016	-2.2564	-2.3876	-2.1251	1	-36.2314	0
ASIR	High-middle SDI	Both	5	5	2016	2021	-1.0475	-1.4075	-0.6862	1	-6.1586	1.8e-05
ASIR	High SDI	Both	5	0	1990	1998	-1.7843	-1.8668	-1.7018	1	-45.6721	0
ASIR	High SDI	Both	5	1	1998	2002	-3.0982	-3.5109	-2.6837	1	-15.7173	0
ASIR	High SDI	Both	5	2	2002	2005	-1.6917	-2.6022	-0.7728	1	-3.9086	0.001396
ASIR	High SDI	Both	5	3	2005	2010	-2.2195	-2.5311	-1.9069	1	-14.987	0
ASIR	High SDI	Both	5	4	2010	2019	-2.9057	-3.0353	-2.7759	1	-47.05	0
ASIR	High SDI	Both	5	5	2019	2021	-1.6854	-3.0874	-0.2631	1	-2.5224	0.023443
ASIR	Low-middle SDI	Both	2	0	1990	2005	-0.7769	-0.845	-0.7088	1	-23.4406	0
ASIR	Low-middle SDI	Both	2	1	2005	2008	-0.0679	-1.5522	1.4388	0	-0.0937	0.926152
ASIR	Low-middle SDI	Both	2	2	2008	2021	-1.1552	-1.2294	-1.081	1	-31.9454	0
ASIR	Low SDI	Both	3	0	1990	1997	-0.5966	-0.7791	-0.4136	1	-6.7686	1e-06
ASIR	Low SDI	Both	3	1	1997	2006	-1.6701	-1.823	-1.5169	1	-22.5077	0
ASIR	Low SDI	Both	3	2	2006	2015	-0.6291	-0.7836	-0.4743	1	-8.4323	0
ASIR	Low SDI	Both	3	3	2015	2021	-1.4195	-1.6537	-1.1848	1	-12.5033	0
ASIR	Middle SDI	Both	5	0	1990	1999	-1.751	-1.838	-1.664	1	-42.5116	0
ASIR	Middle SDI	Both	5	1	1999	2004	-0.1104	-0.4104	0.1905	0	-0.783	0.445799
ASIR	Middle SDI	Both	5	2	2004	2007	-4.1423	-5.0775	-3.1979	1	-9.1973	0
ASIR	Middle SDI	Both	5	3	2007	2010	-1.1845	-2.1632	-0.1961	1	-2.5517	0.022124
ASIR	Middle SDI	Both	5	4	2010	2015	-2.7294	-3.063	-2.3946	1	-17.1684	0
ASIR	Middle SDI	Both	5	5	2015	2021	-1.2692	-1.4749	-1.0631	1	-13.054	0
ASMR	Global	Both	6	0	1990	1994	-1.912	-2.1095	-1.7142	1	-20.8772	0
ASMR	Global	Both	6	1	1994	1998	-2.3279	-2.6241	-2.0309	1	-16.9001	0
ASMR	Global	Both	6	2	1998	2004	-1.1324	-1.278	-0.9865	1	-16.8276	0
ASMR	Global	Both	6	3	2004	2007	-4.0705	-4.7217	-3.4149	1	-13.2933	0
ASMR	Global	Both	6	4	2007	2010	-2.1654	-2.8414	-1.4847	1	-6.8795	1.7e-05
ASMR	Global	Both	6	5	2010	2014	-3.0205	-3.3943	-2.6452	1	-17.3029	0
ASMR	Global	Both	6	6	2014	2021	-1.8149	-1.9273	-1.7023	1	-34.8301	0
ASMR	Global	Female	5	0	1990	1994	-2.102	-2.2973	-1.9062	1	-22.6653	0
ASMR	Global	Female	5	1	1994	1997	-2.8475	-3.3832	-2.3089	1	-11.1366	0
ASMR	Global	Female	5	2	1997	2004	-1.788	-1.8815	-1.6945	1	-40.3926	0
ASMR	Global	Female	5	3	2004	2007	-4.258	-4.7968	-3.7162	1	-16.4353	0
ASMR	Global	Female	5	4	2007	2014	-3.041	-3.1418	-2.9401	1	-63.2851	0
ASMR	Global	Female	5	5	2014	2021	-1.4498	-1.5525	-1.3469	1	-29.8365	0
ASMR	Global	Male	5	0	1990	1998	-2.0026	-2.1027	-1.9023	1	-42.1808	0
ASMR	Global	Male	5	1	1998	2004	-0.8661	-1.0813	-0.6505	1	-8.5346	0
ASMR	Global	Male	5	2	2004	2007	-3.8849	-4.8678	-2.8917	1	-8.2158	1e-06
ASMR	Global	Male	5	3	2007	2010	-1.9613	-2.9907	-0.921	1	-3.9998	0.00116
ASMR	Global	Male	5	4	2010	2017	-2.6543	-2.8357	-2.4726	1	-30.7469	0
ASMR	Global	Male	5	5	2017	2021	-1.6082	-2.0043	-1.2105	1	-8.5667	0
ASMR	East Asia	Both	5	0	1990	1998	-2.2114	-2.3356	-2.0871	1	-37.5151	0
ASMR	East Asia	Both	5	1	1998	2004	0.331	0.0884	0.5741	1	2.9101	0.010772
ASMR	East Asia	Both	5	2	2004	2007	-6.0872	-7.1537	-5.0085	1	-11.7209	0
ASMR	East Asia	Both	5	3	2007	2010	-2.7215	-3.878	-1.551	1	-4.9174	0.000186
ASMR	East Asia	Both	5	4	2010	2015	-4.0717	-4.4644	-3.6773	1	-21.5978	0
ASMR	East Asia	Both	5	5	2015	2021	-1.9849	-2.2423	-1.7267	1	-16.2472	0
ASMR	China	Both	5	0	1990	1998	-2.2679	-2.3972	-2.1384	1	-36.9214	0
ASMR	China	Both	5	1	1998	2004	0.3956	0.1423	0.6496	1	3.3316	0.004554
ASMR	China	Both	5	2	2004	2007	-6.1822	-7.2978	-5.0531	1	-11.3701	0
ASMR	China	Both	5	3	2007	2010	-2.7366	-3.9461	-1.5118	1	-4.7262	0.00027
ASMR	China	Both	5	4	2010	2015	-4.1251	-4.5391	-3.7093	1	-20.7484	0
ASMR	China	Both	5	5	2015	2021	-2.0031	-2.2736	-1.7318	1	-15.6024	0
ASMR	Democratic People's Republic of Korea	Both	5	0	1990	2001	-0.2139	-0.2318	-0.1959	1	-25.3625	0
ASMR	Democratic People's Republic of Korea	Both	5	1	2001	2005	-0.626	-0.7477	-0.5042	1	-10.928	0
ASMR	Democratic People's Republic of Korea	Both	5	2	2005	2010	-0.2623	-0.3341	-0.1905	1	-7.7756	1e-06
ASMR	Democratic People's Republic of Korea	Both	5	3	2010	2013	-1.6978	-1.9212	-1.4739	1	-16.0438	0
ASMR	Democratic People's Republic of Korea	Both	5	4	2013	2017	-2.075	-2.1881	-1.9617	1	-38.6587	0
ASMR	Democratic People's Republic of Korea	Both	5	5	2017	2021	-1.3444	-1.4217	-1.2671	1	-36.8062	0
ASMR	Taiwan (Province of China)	Both	5	0	1990	1994	-1.2215	-2.6897	0.2689	0	-1.7493	0.100672
ASMR	Taiwan (Province of China)	Both	5	1	1994	1997	3.3327	-1.3708	8.2605	0	1.4999	0.154383
ASMR	Taiwan (Province of China)	Both	5	2	1997	2000	-6.2491	-10.2623	-2.0565	1	-3.1438	0.00669
ASMR	Taiwan (Province of China)	Both	5	3	2000	2015	-3.6455	-3.8151	-3.4756	1	-44.9207	0
ASMR	Taiwan (Province of China)	Both	5	4	2015	2018	0.1199	-3.327	3.6898	0	0.0729	0.942838
ASMR	Taiwan (Province of China)	Both	5	5	2018	2021	-3.6638	-5.6578	-1.6276	1	-3.8037	0.00173
ASMR	Southeast Asia	Both	4	0	1990	1995	-0.8491	-1.0661	-0.6316	1	-8.1776	0
ASMR	Southeast Asia	Both	4	1	1995	2002	-1.4958	-1.6524	-1.339	1	-19.9082	0
ASMR	Southeast Asia	Both	4	2	2002	2009	-2.3006	-2.47	-2.1309	1	-28.1768	0
ASMR	Southeast Asia	Both	4	3	2009	2014	-1.8611	-2.1808	-1.5403	1	-12.0955	0
ASMR	Southeast Asia	Both	4	4	2014	2021	-0.9092	-1.0414	-0.7768	1	-14.3709	0
ASMR	Cambodia	Both	6	0	1990	1992	-1.5188	-1.8913	-1.1449	1	-8.8003	1e-06
ASMR	Cambodia	Both	6	1	1992	1995	-0.6555	-1.0154	-0.2943	1	-3.9479	0.001935
ASMR	Cambodia	Both	6	2	1995	2000	-1.7772	-1.8836	-1.6707	1	-36.0541	0
ASMR	Cambodia	Both	6	3	2000	2003	-3.0795	-3.4009	-2.7571	1	-20.5218	0
ASMR	Cambodia	Both	6	4	2003	2006	-2.5413	-2.8714	-2.2101	1	-16.5309	0
ASMR	Cambodia	Both	6	5	2006	2013	-1.1399	-1.1938	-1.086	1	-45.8091	0
ASMR	Cambodia	Both	6	6	2013	2021	-0.9212	-0.9599	-0.8826	1	-51.6576	0
ASMR	Indonesia	Both	5	0	1990	1993	-0.5741	-0.7903	-0.3573	1	-5.6353	4.7e-05
ASMR	Indonesia	Both	5	1	1993	1997	-1.1115	-1.2992	-0.9235	1	-12.5426	0
ASMR	Indonesia	Both	5	2	1997	2000	0.0497	-0.3037	0.4043	0	0.2991	0.768994
ASMR	Indonesia	Both	5	3	2000	2010	-0.4966	-0.5294	-0.4638	1	-32.1836	0
ASMR	Indonesia	Both	5	4	2010	2015	-1.5938	-1.7152	-1.4722	1	-27.7336	0
ASMR	Indonesia	Both	5	5	2015	2021	-0.9053	-0.9738	-0.8366	1	-28.0006	0
ASMR	Lao People's Democratic Republic	Both	6	0	1990	1992	-1.5854	-2.0549	-1.1137	1	-7.2822	1e-05
ASMR	Lao People's Democratic Republic	Both	6	1	1992	1998	-2.0427	-2.1399	-1.9453	1	-45.249	0
ASMR	Lao People's Democratic Republic	Both	6	2	1998	2001	-2.7176	-3.1251	-2.3084	1	-14.3016	0
ASMR	Lao People's Democratic Republic	Both	6	3	2001	2004	-3.508	-3.9343	-3.0798	1	-17.5711	0
ASMR	Lao People's Democratic Republic	Both	6	4	2004	2012	-2.7654	-2.8216	-2.7093	1	-105.855	0
ASMR	Lao People's Democratic Republic	Both	6	5	2012	2018	-1.7422	-1.8404	-1.644	1	-38.3178	0
ASMR	Lao People's Democratic Republic	Both	6	6	2018	2021	-1.4424	-1.6607	-1.2236	1	-14.2749	0
ASMR	Malaysia	Both	0	0	1990	2021	-1.2734	-1.4159	-1.1306	1	-18.1104	0
ASMR	Maldives	Both	3	0	1990	1996	-3.226	-4.0853	-2.3589	1	-7.6454	0
ASMR	Maldives	Both	3	1	1996	2005	-6.0649	-6.5284	-5.5991	1	-26.3054	0
ASMR	Maldives	Both	3	2	2005	2013	-3.7275	-4.2712	-3.1806	1	-13.9475	0
ASMR	Maldives	Both	3	3	2013	2021	-2.4343	-2.9316	-1.9345	1	-10.0293	0
ASMR	Myanmar	Both	6	0	1990	1993	-0.9912	-1.2995	-0.6819	1	-6.9593	1.5e-05
ASMR	Myanmar	Both	6	1	1993	2000	-1.9781	-2.0803	-1.8758	1	-41.743	0
ASMR	Myanmar	Both	6	2	2000	2004	-3.1824	-3.4645	-2.8995	1	-24.1468	0
ASMR	Myanmar	Both	6	3	2004	2009	-4.0295	-4.1996	-3.8591	1	-50.5255	0
ASMR	Myanmar	Both	6	4	2009	2013	-3.1677	-3.4534	-2.8811	1	-23.7309	0
ASMR	Myanmar	Both	6	5	2013	2017	-1.8873	-2.1792	-1.5946	1	-13.9339	0
ASMR	Myanmar	Both	6	6	2017	2021	-1.0837	-1.2771	-0.8899	1	-12.1309	0
ASMR	Philippines	Both	1	0	1990	2010	-0.335	-0.4272	-0.2427	1	-7.439	0
ASMR	Philippines	Both	1	1	2010	2021	-1.3022	-1.5581	-1.0457	1	-10.3592	0
ASMR	Sri Lanka	Both	4	0	1990	1993	-4.3183	-7.188	-1.3598	1	-3.0455	0.006961
ASMR	Sri Lanka	Both	4	1	1993	1997	1.8491	-1.0668	4.851	0	1.3252	0.201682
ASMR	Sri Lanka	Both	4	2	1997	2005	-3.535	-4.2049	-2.8604	1	-10.8506	0
ASMR	Sri Lanka	Both	4	3	2005	2008	-6.2531	-11.2394	-0.9867	1	-2.4821	0.023153
ASMR	Sri Lanka	Both	4	4	2008	2021	-2.3857	-2.8062	-1.9635	1	-11.752	0
ASMR	Thailand	Both	2	0	1990	2005	-1.5489	-1.7448	-1.3526	1	-16.1742	0
ASMR	Thailand	Both	2	1	2005	2014	-3.1238	-3.6448	-2.5999	1	-12.1455	0
ASMR	Thailand	Both	2	2	2014	2021	0.7918	0.0338	1.5555	1	2.1564	0.041292
ASMR	Timor-Leste	Both	3	0	1990	1998	-2.4604	-2.6921	-2.2282	1	-21.7886	0
ASMR	Timor-Leste	Both	3	1	1998	2007	-1.9045	-2.1242	-1.6842	1	-17.8317	0
ASMR	Timor-Leste	Both	3	2	2007	2013	1.2026	0.7549	1.6523	1	5.6067	1.5e-05
ASMR	Timor-Leste	Both	3	3	2013	2021	-0.3303	-0.5656	-0.0944	1	-2.9103	0.008367
ASMR	Viet Nam	Both	6	0	1990	1992	-1.1563	-1.9347	-0.3717	1	-3.205	0.007562
ASMR	Viet Nam	Both	6	1	1992	1995	0.2331	-0.5228	0.9947	0	0.6701	0.515479
ASMR	Viet Nam	Both	6	2	1995	2001	-2.1957	-2.3504	-2.0408	1	-30.5657	0
ASMR	Viet Nam	Both	6	3	2001	2007	-4.7973	-4.9448	-4.6496	1	-69.092	0
ASMR	Viet Nam	Both	6	4	2007	2010	-3.7327	-4.5007	-2.9585	1	-10.3476	0
ASMR	Viet Nam	Both	6	5	2010	2015	-0.4654	-0.7258	-0.2044	1	-3.8807	0.002185
ASMR	Viet Nam	Both	6	6	2015	2021	-1.2877	-1.4226	-1.1526	1	-20.6465	0
ASMR	Oceania	Both	1	0	1990	2005	-1.2965	-1.3589	-1.2341	1	-42.3684	0
ASMR	Oceania	Both	1	1	2005	2021	-0.5429	-0.5938	-0.492	1	-21.8318	0
ASMR	Fiji	Both	3	0	1990	1996	-0.2681	-0.9692	0.438	0	-0.7912	0.437659
ASMR	Fiji	Both	3	1	1996	2004	-2.7162	-3.1819	-2.2483	1	-11.9348	0
ASMR	Fiji	Both	3	2	2004	2016	0.3499	0.0746	0.626	1	2.6441	0.015173
ASMR	Fiji	Both	3	3	2016	2021	-0.8181	-1.928	0.3044	0	-1.518	0.143915
ASMR	Kiribati	Both	3	0	1990	2000	0.058	0.0087	0.1072	1	2.4472	0.023278
ASMR	Kiribati	Both	3	1	2000	2005	-0.777	-0.9691	-0.5846	1	-8.3722	0
ASMR	Kiribati	Both	3	2	2005	2012	0.0172	-0.0999	0.1345	0	0.3054	0.763089
ASMR	Kiribati	Both	3	3	2012	2021	-0.9358	-1.0025	-0.8691	1	-29.0529	0
ASMR	Marshall Islands	Both	3	0	1990	1992	0.6727	0.0391	1.3103	1	2.2085	0.038459
ASMR	Marshall Islands	Both	3	1	1992	1995	-2.7876	-3.3529	-2.219	1	-10.0814	0
ASMR	Marshall Islands	Both	3	2	1995	2007	-0.2041	-0.2436	-0.1646	1	-10.7276	0
ASMR	Marshall Islands	Both	3	3	2007	2021	-1.2517	-1.281	-1.2224	1	-88.2051	0
ASMR	Micronesia (Federated States of)	Both	5	0	1990	1994	-1.2251	-1.3698	-1.0801	1	-17.9139	0
ASMR	Micronesia (Federated States of)	Both	5	1	1994	2000	-1.7356	-1.831	-1.64	1	-38.3952	0
ASMR	Micronesia (Federated States of)	Both	5	2	2000	2003	-1.9375	-2.3476	-1.5256	1	-9.9498	0
ASMR	Micronesia (Federated States of)	Both	5	3	2003	2006	-0.8301	-1.2282	-0.4305	1	-4.4176	0.000499
ASMR	Micronesia (Federated States of)	Both	5	4	2006	2011	-0.2952	-0.4277	-0.1626	1	-4.7403	0.000263
ASMR	Micronesia (Federated States of)	Both	5	5	2011	2021	-0.6062	-0.6403	-0.5721	1	-37.7387	0
ASMR	Papua New Guinea	Both	2	0	1990	2000	-1.3597	-1.5148	-1.2043	1	-17.9503	0
ASMR	Papua New Guinea	Both	2	1	2000	2016	-0.7663	-0.8398	-0.6927	1	-21.4097	0
ASMR	Papua New Guinea	Both	2	2	2016	2021	-0.244	-0.6404	0.154	0	-1.2663	0.217565
ASMR	Samoa	Both	4	0	1990	1996	-0.7355	-0.8211	-0.6498	1	-17.9801	0
ASMR	Samoa	Both	4	1	1996	2006	-1.5911	-1.6366	-1.5457	1	-72.914	0
ASMR	Samoa	Both	4	2	2006	2010	-0.3072	-0.5499	-0.0639	1	-2.6516	0.016234
ASMR	Samoa	Both	4	3	2010	2016	0.628	0.5183	0.7379	1	12.0532	0
ASMR	Samoa	Both	4	4	2016	2021	-0.8767	-0.9993	-0.754	1	-14.9522	0
ASMR	Solomon Islands	Both	3	0	1990	2002	-1.4847	-1.6267	-1.3425	1	-21.563	0
ASMR	Solomon Islands	Both	3	1	2002	2008	-0.8924	-1.4106	-0.3715	1	-3.5559	0.001869
ASMR	Solomon Islands	Both	3	2	2008	2013	0.597	-0.1137	1.3127	0	1.7459	0.095441
ASMR	Solomon Islands	Both	3	3	2013	2021	-0.6871	-0.9335	-0.4401	1	-5.7722	1e-05
ASMR	Tonga	Both	5	0	1990	1996	-1.5268	-1.8118	-1.2409	1	-11.3115	0
ASMR	Tonga	Both	5	1	1996	1999	3.576	1.9819	5.195	1	4.8284	0.000221
ASMR	Tonga	Both	5	2	1999	2003	-1.3676	-2.1283	-0.601	1	-3.7909	0.001776
ASMR	Tonga	Both	5	3	2003	2006	-3.1315	-4.7149	-1.5219	1	-4.1149	0.000918
ASMR	Tonga	Both	5	4	2006	2010	0.6069	-0.3267	1.5493	0	1.3833	0.186814
ASMR	Tonga	Both	5	5	2010	2021	-0.8775	-1.0057	-0.7491	1	-14.5095	0
ASMR	Vanuatu	Both	5	0	1990	1994	0.0327	-0.317	0.3836	0	0.199	0.844932
ASMR	Vanuatu	Both	5	1	1994	2000	-0.9317	-1.1603	-0.7026	1	-8.636	0
ASMR	Vanuatu	Both	5	2	2000	2003	-2.5393	-3.4922	-1.5771	1	-5.58	5.3e-05
ASMR	Vanuatu	Both	5	3	2003	2007	0.1628	-0.3199	0.6478	0	0.7178	0.483931
ASMR	Vanuatu	Both	5	4	2007	2013	-1.1186	-1.3309	-0.9059	1	-11.1572	0
ASMR	Vanuatu	Both	5	5	2013	2021	-0.6872	-0.788	-0.5862	1	-14.4646	0
ASMR	Central Asia	Both	2	0	1990	1999	-3.3567	-3.6131	-3.0997	1	-26.5333	0
ASMR	Central Asia	Both	2	1	1999	2015	-1.8929	-2.037	-1.7487	1	-26.8461	0
ASMR	Central Asia	Both	2	2	2015	2021	-3.693	-4.385	-2.9959	1	-10.769	0
ASMR	Armenia	Both	4	0	1990	1992	-1.3695	-8.7559	6.615	0	-0.3722	0.714118
ASMR	Armenia	Both	4	1	1992	1995	-7.0208	-13.9021	0.4106	0	-1.989	0.062124
ASMR	Armenia	Both	4	2	1995	2002	-2.0744	-3.2614	-0.8728	1	-3.6112	0.001997
ASMR	Armenia	Both	4	3	2002	2008	0.1974	-1.5217	1.9465	0	0.2394	0.813481
ASMR	Armenia	Both	4	4	2008	2021	-2.3656	-2.8381	-1.8908	1	-10.3678	0
ASMR	Azerbaijan	Both	4	0	1990	1994	1.2813	0.5603	2.0074	1	3.7439	0.001486
ASMR	Azerbaijan	Both	4	1	1994	2001	-3.6064	-4.0046	-3.2066	1	-18.6418	0
ASMR	Azerbaijan	Both	4	2	2001	2004	1.2583	-1.6383	4.2401	0	0.9052	0.377335
ASMR	Azerbaijan	Both	4	3	2004	2017	-1.8734	-2.0498	-1.6968	1	-22.091	0
ASMR	Azerbaijan	Both	4	4	2017	2021	-4.4729	-5.4426	-3.4931	1	-9.4219	0
ASMR	Georgia	Both	5	0	1990	1994	-8.6719	-11.0129	-6.2692	1	-7.4457	2e-06
ASMR	Georgia	Both	5	1	1994	2004	-0.0653	-0.9675	0.8451	0	-0.1535	0.880077
ASMR	Georgia	Both	5	2	2004	2007	-6.2544	-14.5714	2.8722	0	-1.4818	0.159103
ASMR	Georgia	Both	5	3	2007	2011	9.0682	4.3208	14.0316	1	4.1574	0.000842
ASMR	Georgia	Both	5	4	2011	2016	0.6982	-1.8916	3.3563	0	0.5692	0.577665
ASMR	Georgia	Both	5	5	2016	2021	-5.1228	-6.8353	-3.3787	1	-6.1534	1.8e-05
ASMR	Kazakhstan	Both	3	0	1990	2001	-3.4652	-3.7741	-3.1553	1	-22.8809	0
ASMR	Kazakhstan	Both	3	1	2001	2011	-2.1308	-2.6034	-1.6559	1	-9.2534	0
ASMR	Kazakhstan	Both	3	2	2011	2017	-6.9665	-8.0262	-5.8947	1	-13.1095	0
ASMR	Kazakhstan	Both	3	3	2017	2021	-1.8973	-3.8543	0.0995	0	-1.977	0.061317
ASMR	Kyrgyzstan	Both	3	0	1990	1999	-2.7899	-3.3784	-2.1978	1	-9.6911	0
ASMR	Kyrgyzstan	Both	3	1	1999	2002	-5.2705	-11.6547	1.5752	0	-1.6138	0.121499
ASMR	Kyrgyzstan	Both	3	2	2002	2016	-0.6717	-1.0329	-0.3092	1	-3.8476	0.000935
ASMR	Kyrgyzstan	Both	3	3	2016	2021	-4.9913	-7.1081	-2.8262	1	-4.7255	0.000115
ASMR	Mongolia	Both	4	0	1990	1992	4.2651	0.2739	8.4153	1	2.2482	0.037334
ASMR	Mongolia	Both	4	1	1992	1997	-0.2434	-1.4558	0.9839	0	-0.4187	0.680377
ASMR	Mongolia	Both	4	2	1997	2008	-2.5902	-2.9054	-2.2739	1	-17.0112	0
ASMR	Mongolia	Both	4	3	2008	2018	-1.0433	-1.4073	-0.6779	1	-5.9782	1.2e-05
ASMR	Mongolia	Both	4	4	2018	2021	-3.2689	-5.2268	-1.2706	1	-3.4147	0.003089
ASMR	Tajikistan	Both	4	0	1990	1992	0.86	-2.488	4.323	0	0.5329	0.600611
ASMR	Tajikistan	Both	4	1	1992	2000	-3.2342	-3.7309	-2.735	1	-13.4224	0
ASMR	Tajikistan	Both	4	2	2000	2009	0.3249	-0.1339	0.7859	0	1.4869	0.154343
ASMR	Tajikistan	Both	4	3	2009	2013	-6.0478	-7.9843	-4.0704	1	-6.2927	6e-06
ASMR	Tajikistan	Both	4	4	2013	2021	-2.8709	-3.3383	-2.4012	1	-12.6865	0
ASMR	Turkmenistan	Both	5	0	1990	1992	-6.2767	-9.2899	-3.1635	1	-4.2282	0.00073
ASMR	Turkmenistan	Both	5	1	1992	1997	-1.1869	-2.2739	-0.0879	1	-2.3008	0.036166
ASMR	Turkmenistan	Both	5	2	1997	2001	-8.2694	-10.1873	-6.3104	1	-8.7066	0
ASMR	Turkmenistan	Both	5	3	2001	2009	-1.3424	-1.894	-0.7876	1	-5.1376	0.000121
ASMR	Turkmenistan	Both	5	4	2009	2012	-4.2121	-7.6971	-0.5954	1	-2.4749	0.025749
ASMR	Turkmenistan	Both	5	5	2012	2021	-0.2629	-0.8369	0.3145	0	-0.9719	0.346501
ASMR	Uzbekistan	Both	5	0	1990	1998	-5.179	-5.6555	-4.7001	1	-22.4999	0
ASMR	Uzbekistan	Both	5	1	1998	2005	-0.7342	-1.5569	0.0954	0	-1.8873	0.078631
ASMR	Uzbekistan	Both	5	2	2005	2008	-6.4425	-12.0817	-0.4416	1	-2.2832	0.03742
ASMR	Uzbekistan	Both	5	3	2008	2012	-2.1857	-4.3769	0.0557	0	-2.0791	0.055184
ASMR	Uzbekistan	Both	5	4	2012	2016	-0.015	-2.0577	2.0704	0	-0.0154	0.987886
ASMR	Uzbekistan	Both	5	5	2016	2021	-5.2004	-6.6432	-3.7353	1	-7.4223	2e-06
ASMR	Central Europe	Both	2	0	1990	2003	-1.9403	-2.0206	-1.86	1	-49.3698	0
ASMR	Central Europe	Both	2	1	2003	2013	-3.2395	-3.3938	-3.0851	1	-42.6077	0
ASMR	Central Europe	Both	2	2	2013	2021	-2.4112	-2.6452	-2.1766	1	-20.9789	0
ASMR	Albania	Both	6	0	1990	1994	-6.0003	-7.0974	-4.8903	1	-11.4847	0
ASMR	Albania	Both	6	1	1994	1997	2.3661	-1.1544	6.0119	0	1.4559	0.171076
ASMR	Albania	Both	6	2	1997	2001	-2.7516	-4.4558	-1.0171	1	-3.4387	0.004906
ASMR	Albania	Both	6	3	2001	2004	-0.0348	-3.4977	3.5524	0	-0.0215	0.983205
ASMR	Albania	Both	6	4	2004	2008	-6.1835	-7.8732	-4.4627	1	-7.6516	6e-06
ASMR	Albania	Both	6	5	2008	2017	0.8509	0.3993	1.3045	1	4.1137	0.001437
ASMR	Albania	Both	6	6	2017	2021	-2.483	-3.8292	-1.1178	1	-3.9407	0.00196
ASMR	Bosnia and Herzegovina	Both	2	0	1990	1994	2.2698	0.4044	4.1698	1	2.5164	0.018947
ASMR	Bosnia and Herzegovina	Both	2	1	1994	1999	-4.9456	-6.8408	-3.0117	1	-5.1976	2.5e-05
ASMR	Bosnia and Herzegovina	Both	2	2	1999	2021	-1.2736	-1.4131	-1.1339	1	-18.7132	0
ASMR	Bulgaria	Both	4	0	1990	1993	-8.1572	-9.9528	-6.3259	1	-9.0545	0
ASMR	Bulgaria	Both	4	1	1993	2007	-1.3981	-1.589	-1.2069	1	-15.2675	0
ASMR	Bulgaria	Both	4	2	2007	2011	-5.0654	-6.9068	-3.1876	1	-5.5756	2.7e-05
ASMR	Bulgaria	Both	4	3	2011	2014	1.3173	-2.6864	5.4856	0	0.6819	0.503963
ASMR	Bulgaria	Both	4	4	2014	2021	-0.9801	-1.7066	-0.2483	1	-2.8101	0.011584
ASMR	Croatia	Both	1	0	1990	1992	-5.7766	-12.4589	1.4159	0	-1.6597	0.108554
ASMR	Croatia	Both	1	1	1992	2021	-3.253	-3.3897	-3.1162	1	-48.0033	0
ASMR	Czechia	Both	5	0	1990	1995	-2.7745	-3.4386	-2.1059	1	-8.7508	0
ASMR	Czechia	Both	5	1	1995	2000	-4.7665	-5.7704	-3.752	1	-9.8233	0
ASMR	Czechia	Both	5	2	2000	2003	-2.6636	-5.9647	0.7533	0	-1.6678	0.116085
ASMR	Czechia	Both	5	3	2003	2006	-5.3655	-8.706	-1.9028	1	-3.2709	0.005158
ASMR	Czechia	Both	5	4	2006	2016	-3.8607	-4.1699	-3.5505	1	-26.0509	0
ASMR	Czechia	Both	5	5	2016	2021	-2.0999	-3.0736	-1.1164	1	-4.5253	0.000402
ASMR	Hungary	Both	2	0	1990	2009	-2.5901	-2.7264	-2.4536	1	-38.6848	0
ASMR	Hungary	Both	2	1	2009	2014	-5.4413	-6.8896	-3.9705	1	-7.4816	0
ASMR	Hungary	Both	2	2	2014	2021	-3.8435	-4.5378	-3.1441	1	-11.1614	0
ASMR	North Macedonia	Both	1	0	1990	1998	1.6369	1.0942	2.1825	1	6.2223	1e-06
ASMR	North Macedonia	Both	1	1	1998	2021	-2.4522	-2.5672	-2.3371	1	-43.1953	0
ASMR	Montenegro	Both	2	0	1990	2002	1.1894	0.917	1.4626	1	9.0522	0
ASMR	Montenegro	Both	2	1	2002	2008	-3.1539	-4.1151	-2.183	1	-6.6308	1e-06
ASMR	Montenegro	Both	2	2	2008	2021	0.1594	-0.0939	0.4133	0	1.2985	0.206471
ASMR	Poland	Both	3	0	1990	1996	-2.5197	-2.9341	-2.1035	1	-12.4575	0
ASMR	Poland	Both	3	1	1996	1999	-0.7428	-3.4105	1.9986	0	-0.5691	0.575331
ASMR	Poland	Both	3	2	1999	2004	-2.9834	-3.8864	-2.0718	1	-6.7354	1e-06
ASMR	Poland	Both	3	3	2004	2021	-3.6079	-3.7261	-3.4894	1	-62.2345	0
ASMR	Romania	Both	4	0	1990	1995	0.5171	-0.5537	1.5993	0	1.0118	0.32506
ASMR	Romania	Both	4	1	1995	1998	-2.3108	-6.8671	2.4684	0	-1.0284	0.317402
ASMR	Romania	Both	4	2	1998	2002	1.1523	-1.2497	3.6127	0	1.0016	0.329835
ASMR	Romania	Both	4	3	2002	2011	-2.5622	-3.0068	-2.1156	1	-11.9249	0
ASMR	Romania	Both	4	4	2011	2021	-1.3026	-1.7042	-0.8995	1	-6.7574	2e-06
ASMR	Serbia	Both	3	0	1990	1996	1.2496	0.2674	2.2414	1	2.6493	0.015001
ASMR	Serbia	Both	3	1	1996	2006	-2.455	-2.9265	-1.9812	1	-10.6683	0
ASMR	Serbia	Both	3	2	2006	2013	-3.6648	-4.4648	-2.858	1	-9.3106	0
ASMR	Serbia	Both	3	3	2013	2021	-1.6435	-2.3115	-0.9708	1	-5.0565	5.2e-05
ASMR	Slovakia	Both	4	0	1990	1995	-4.2511	-5.0629	-3.4324	1	-10.7192	0
ASMR	Slovakia	Both	4	1	1995	1998	-1.1441	-4.6201	2.4586	0	-0.6754	0.508022
ASMR	Slovakia	Both	4	2	1998	2001	-3.6336	-6.8958	-0.2571	1	-2.258	0.036605
ASMR	Slovakia	Both	4	3	2001	2014	-2.3668	-2.572	-2.1612	1	-23.9211	0
ASMR	Slovakia	Both	4	4	2014	2021	-1.5772	-2.1414	-1.0097	1	-5.8094	1.7e-05
ASMR	Slovenia	Both	4	0	1990	1993	-0.4466	-2.5799	1.7334	0	-0.4341	0.669342
ASMR	Slovenia	Both	4	1	1993	2003	-3.2323	-3.6241	-2.8388	1	-17.0113	0
ASMR	Slovenia	Both	4	2	2003	2006	-5.5278	-9.5946	-1.2781	1	-2.7151	0.014188
ASMR	Slovenia	Both	4	3	2006	2010	-2.1824	-4.6125	0.3096	0	-1.8428	0.081895
ASMR	Slovenia	Both	4	4	2010	2021	-3.8955	-4.3137	-3.4756	1	-19.1447	0
ASMR	Eastern Europe	Both	4	0	1990	1994	-0.518	-1.5451	0.5199	0	-1.0512	0.307065
ASMR	Eastern Europe	Both	4	1	1994	1997	-5.5648	-8.5559	-2.4759	1	-3.7374	0.001508
ASMR	Eastern Europe	Both	4	2	1997	2000	-1.0428	-4.2349	2.2556	0	-0.6717	0.510298
ASMR	Eastern Europe	Both	4	3	2000	2013	-3.5865	-3.7903	-3.3821	1	-36.2474	0
ASMR	Eastern Europe	Both	4	4	2013	2021	-2.4964	-3.1131	-1.8757	1	-8.3704	0
ASMR	Belarus	Both	3	0	1990	1998	-1.7186	-2.5606	-0.8692	1	-4.1896	0.000413
ASMR	Belarus	Both	3	1	1998	2011	-3.8173	-4.2869	-3.3453	1	-16.5359	0
ASMR	Belarus	Both	3	2	2011	2015	-6.2965	-10.4517	-1.9486	1	-2.9819	0.00711
ASMR	Belarus	Both	3	3	2015	2021	-1.0688	-3.0604	0.9638	0	-1.0988	0.284289
ASMR	Estonia	Both	0	0	1990	2021	-3.3415	-3.4629	-3.2199	1	-55.2198	0
ASMR	Latvia	Both	2	0	1990	1994	-0.1766	-2.8264	2.5453	0	-0.1356	0.893241
ASMR	Latvia	Both	2	1	1994	1997	-5.9497	-13.2811	2.0014	0	-1.56	0.131862
ASMR	Latvia	Both	2	2	1997	2021	-2.5607	-2.753	-2.368	1	-27.0947	0
ASMR	Lithuania	Both	4	0	1990	2004	-2.7251	-2.9312	-2.5186	1	-27.3738	0
ASMR	Lithuania	Both	4	1	2004	2007	1.0808	-3.6581	6.0529	0	0.4704	0.643741
ASMR	Lithuania	Both	4	2	2007	2011	-5.4289	-8.0671	-2.715	1	-4.1449	0.000608
ASMR	Lithuania	Both	4	3	2011	2015	-1.1828	-4.3682	2.1086	0	-0.7629	0.455379
ASMR	Lithuania	Both	4	4	2015	2021	-4.062	-5.3695	-2.7365	1	-6.349	6e-06
ASMR	Republic of Moldova	Both	5	0	1990	1992	-7.6591	-14.1406	-0.6882	1	-2.3337	0.033935
ASMR	Republic of Moldova	Both	5	1	1992	1995	-0.4294	-7.3308	6.986	0	-0.1277	0.900094
ASMR	Republic of Moldova	Both	5	2	1995	1998	-9.9564	-16.2305	-3.2124	1	-3.095	0.007392
ASMR	Republic of Moldova	Both	5	3	1998	2003	-2.5818	-5.1147	0.0186	0	-2.1164	0.051441
ASMR	Republic of Moldova	Both	5	4	2003	2008	2.9086	0.4293	5.4491	1	2.5058	0.024226
ASMR	Republic of Moldova	Both	5	5	2008	2021	-3.2887	-3.7469	-2.8284	1	-15.0087	0
ASMR	Russian Federation	Both	3	0	1990	1994	-0.0914	-1.7635	1.6091	0	-0.1127	0.911345
ASMR	Russian Federation	Both	3	1	1994	1997	-6.1641	-10.7971	-1.2906	1	-2.6131	0.016242
ASMR	Russian Federation	Both	3	2	1997	2000	-0.9837	-6.1025	4.4141	0	-0.3873	0.702418
ASMR	Russian Federation	Both	3	3	2000	2021	-3.2661	-3.4369	-3.095	1	-39.0824	0
ASMR	Ukraine	Both	2	0	1990	2003	-2.6356	-2.9395	-2.3308	1	-17.6345	0
ASMR	Ukraine	Both	2	1	2003	2006	-7.9002	-12.884	-2.6313	1	-3.0531	0.005468
ASMR	Ukraine	Both	2	2	2006	2021	-2.8331	-3.2342	-2.4302	1	-14.3362	0
ASMR	High-income Asia Pacific	Both	4	0	1990	1999	-3.2569	-3.354	-3.1597	1	-69.253	0
ASMR	High-income Asia Pacific	Both	4	1	1999	2002	-4.5761	-5.6528	-3.4871	1	-8.672	0
ASMR	High-income Asia Pacific	Both	4	2	2002	2011	-3.0511	-3.186	-2.916	1	-46.7536	0
ASMR	High-income Asia Pacific	Both	4	3	2011	2019	-3.7293	-3.932	-3.5261	1	-37.8767	0
ASMR	High-income Asia Pacific	Both	4	4	2019	2021	-1.2288	-3.0174	0.5928	0	-1.4214	0.172286
ASMR	Brunei Darussalam	Both	5	0	1990	1996	-4.3497	-5.0912	-3.6024	1	-12.1799	0
ASMR	Brunei Darussalam	Both	5	1	1996	1999	-2.0767	-6.3813	2.4258	0	-0.995	0.335516
ASMR	Brunei Darussalam	Both	5	2	1999	2007	-4.044	-4.5686	-3.5166	1	-16.0514	0
ASMR	Brunei Darussalam	Both	5	3	2007	2012	-1.148	-2.3124	0.0302	0	-2.0771	0.055384
ASMR	Brunei Darussalam	Both	5	4	2012	2016	2.0437	0.2021	3.9192	1	2.3677	0.031763
ASMR	Brunei Darussalam	Both	5	5	2016	2021	-4.5493	-5.3433	-3.7486	1	-11.8799	0
ASMR	Japan	Both	4	0	1990	1999	-3.0135	-3.1161	-2.9107	1	-60.7147	0
ASMR	Japan	Both	4	1	1999	2002	-3.9997	-5.3314	-2.6493	1	-6.1392	8e-06
ASMR	Japan	Both	4	2	2002	2012	-2.6004	-2.7367	-2.464	1	-39.5365	0
ASMR	Japan	Both	4	3	2012	2019	-3.6553	-3.9378	-3.3719	1	-26.6385	0
ASMR	Japan	Both	4	4	2019	2021	-1.2613	-3.1366	0.6504	0	-1.3906	0.181295
ASMR	Republic of Korea	Both	5	0	1990	1995	-3.7235	-4.2148	-3.2298	1	-15.8102	0
ASMR	Republic of Korea	Both	5	1	1995	1999	-4.4541	-5.5112	-3.3852	1	-8.7294	0
ASMR	Republic of Korea	Both	5	2	1999	2007	-6.1813	-6.4318	-5.9302	1	-50.8741	0
ASMR	Republic of Korea	Both	5	3	2007	2015	-4.9379	-5.2212	-4.6537	1	-36.1638	0
ASMR	Republic of Korea	Both	5	4	2015	2019	-3.4093	-4.6983	-2.1029	1	-5.5034	6.1e-05
ASMR	Republic of Korea	Both	5	5	2019	2021	-0.4578	-3.2793	2.446	0	-0.3401	0.738468
ASMR	Singapore	Both	6	0	1990	1992	-6.8818	-9.3676	-4.3278	1	-5.7414	9.3e-05
ASMR	Singapore	Both	6	1	1992	1997	-3.0201	-3.8039	-2.2298	1	-8.2333	3e-06
ASMR	Singapore	Both	6	2	1997	2003	-5.9365	-6.4684	-5.4016	1	-23.5147	0
ASMR	Singapore	Both	6	3	2003	2008	-3.8075	-4.6495	-2.9582	1	-9.6211	1e-06
ASMR	Singapore	Both	6	4	2008	2014	-6.0225	-6.6941	-5.346	1	-18.8682	0
ASMR	Singapore	Both	6	5	2014	2017	2.7555	-0.8963	6.5418	0	1.6367	0.12763
ASMR	Singapore	Both	6	6	2017	2021	-3.0633	-4.3104	-1.8	1	-5.2352	0.000209
ASMR	Australasia	Both	2	0	1990	2006	-2.771	-2.8822	-2.6596	1	-50.6501	0
ASMR	Australasia	Both	2	1	2006	2012	-1.8713	-2.6543	-1.082	1	-4.8665	5.8e-05
ASMR	Australasia	Both	2	2	2012	2021	-1.1227	-1.4874	-0.7567	1	-6.306	2e-06
ASMR	Australia	Both	1	0	1990	2006	-2.6571	-2.7626	-2.5514	1	-50.9232	0
ASMR	Australia	Both	1	1	2006	2021	-1.5573	-1.7093	-1.4052	1	-20.8516	0
ASMR	New Zealand	Both	5	0	1990	1995	-4.4867	-5.7377	-3.2191	1	-7.4215	2e-06
ASMR	New Zealand	Both	5	1	1995	2002	-2.0487	-3.0339	-1.0535	1	-4.3646	0.000555
ASMR	New Zealand	Both	5	2	2002	2005	-6.013	-11.5895	-0.0847	1	-2.161	0.047279
ASMR	New Zealand	Both	5	3	2005	2013	-2.4017	-3.221	-1.5756	1	-6.147	1.9e-05
ASMR	New Zealand	Both	5	4	2013	2017	2.5349	-0.8831	6.0708	0	1.5738	0.136384
ASMR	New Zealand	Both	5	5	2017	2021	-2.5096	-4.9274	-0.0303	1	-2.1572	0.047622
ASMR	Western Europe	Both	6	0	1990	1996	-3.2082	-3.3238	-3.0925	1	-59.4579	0
ASMR	Western Europe	Both	6	1	1996	2000	-3.8641	-4.2365	-3.4903	1	-22.1235	0
ASMR	Western Europe	Both	6	2	2000	2003	-3.119	-3.9214	-2.3099	1	-8.3015	3e-06
ASMR	Western Europe	Both	6	3	2003	2006	-3.9054	-4.7002	-3.104	1	-10.4509	0
ASMR	Western Europe	Both	6	4	2006	2014	-2.6902	-2.8119	-2.5684	1	-47.4988	0
ASMR	Western Europe	Both	6	5	2014	2018	-1.9913	-2.4995	-1.4805	1	-8.4311	2e-06
ASMR	Western Europe	Both	6	6	2018	2021	-3.0381	-3.5825	-2.4907	1	-11.939	0
ASMR	Andorra	Both	4	0	1990	1998	-1.2718	-1.9457	-0.5934	1	-3.9266	0.000989
ASMR	Andorra	Both	4	1	1998	2006	-4.1959	-4.9453	-3.4407	1	-11.469	0
ASMR	Andorra	Both	4	2	2006	2010	1.6814	-1.0754	4.515	0	1.2745	0.218693
ASMR	Andorra	Both	4	3	2010	2018	-0.8836	-1.6002	-0.1618	1	-2.5698	0.019284
ASMR	Andorra	Both	4	4	2018	2021	-8.0437	-10.9216	-5.0728	1	-5.5408	2.9e-05
ASMR	Austria	Both	5	0	1990	1994	-3.1785	-3.9717	-2.3788	1	-8.3696	0
ASMR	Austria	Both	5	1	1994	2001	-5.8676	-6.332	-5.4008	1	-26.0583	0
ASMR	Austria	Both	5	2	2001	2004	-2.9376	-5.7669	-0.0235	1	-2.1484	0.048426
ASMR	Austria	Both	5	3	2004	2007	-5.6014	-8.4005	-2.7168	1	-4.0819	0.000982
ASMR	Austria	Both	5	4	2007	2012	-2.0793	-3.1061	-1.0416	1	-4.2486	0.000701
ASMR	Austria	Both	5	5	2012	2021	-3.7743	-4.1064	-3.4411	1	-23.7216	0
ASMR	Belgium	Both	4	0	1990	1993	-2.2672	-4.102	-0.3974	1	-2.5424	0.020421
ASMR	Belgium	Both	4	1	1993	1998	-5.1686	-6.3156	-4.0075	1	-9.162	0
ASMR	Belgium	Both	4	2	1998	2007	-3.5683	-3.9544	-3.1805	1	-19.0243	0
ASMR	Belgium	Both	4	3	2007	2012	-0.6655	-1.8576	0.5411	0	-1.162	0.26043
ASMR	Belgium	Both	4	4	2012	2021	-3.1641	-3.5533	-2.7734	1	-16.7743	0
ASMR	Cyprus	Both	4	0	1990	2001	-3.5181	-3.8101	-3.2252	1	-24.8239	0
ASMR	Cyprus	Both	4	1	2001	2007	-1.1416	-1.911	-0.3661	1	-3.0873	0.006354
ASMR	Cyprus	Both	4	2	2007	2011	0.8309	-0.7408	2.4275	0	1.1066	0.283045
ASMR	Cyprus	Both	4	3	2011	2019	-2.3926	-2.8231	-1.9601	1	-11.5094	0
ASMR	Cyprus	Both	4	4	2019	2021	-5.6962	-9.0618	-2.2059	1	-3.3904	0.00326
ASMR	Denmark	Both	4	0	1990	2000	-4.2391	-4.5113	-3.9662	1	-31.9755	0
ASMR	Denmark	Both	4	1	2000	2008	-1.3926	-1.9251	-0.8573	1	-5.4415	3.6e-05
ASMR	Denmark	Both	4	2	2008	2013	-3.5187	-4.7456	-2.2759	1	-5.8801	1.4e-05
ASMR	Denmark	Both	4	3	2013	2018	2.3873	0.905	3.8914	1	3.3989	0.0032
ASMR	Denmark	Both	4	4	2018	2021	-3.3684	-5.8913	-0.7779	1	-2.7211	0.014008
ASMR	Finland	Both	4	0	1990	2000	-4.8596	-5.092	-4.6266	1	-42.7945	0
ASMR	Finland	Both	4	1	2000	2003	-2.3896	-5.6188	0.95	0	-1.5104	0.14829
ASMR	Finland	Both	4	2	2003	2012	-4.1229	-4.5002	-3.7441	1	-22.435	0
ASMR	Finland	Both	4	3	2012	2016	-0.7512	-2.6969	1.2335	0	-0.8001	0.434084
ASMR	Finland	Both	4	4	2016	2021	-3.6848	-4.7243	-2.6341	1	-7.2695	1e-06
ASMR	France	Both	6	0	1990	1992	-4.3484	-5.5503	-3.1313	1	-7.6607	6e-06
ASMR	France	Both	6	1	1992	1999	-3.1502	-3.3711	-2.9289	1	-30.5475	0
ASMR	France	Both	6	2	1999	2002	-2.4376	-3.706	-1.1525	1	-4.1089	0.001449
ASMR	France	Both	6	3	2002	2007	-3.6671	-4.0898	-3.2425	1	-18.5096	0
ASMR	France	Both	6	4	2007	2011	-1.5766	-2.3131	-0.8345	1	-4.6098	0.000601
ASMR	France	Both	6	5	2011	2019	-2.0838	-2.3216	-1.8454	1	-18.8705	0
ASMR	France	Both	6	6	2019	2021	-3.3784	-5.4383	-1.2736	1	-3.4748	0.00459
ASMR	Germany	Both	3	0	1990	1997	-2.6281	-3.0527	-2.2017	1	-12.6747	0
ASMR	Germany	Both	3	1	1997	2000	-6.3291	-9.7004	-2.832	1	-3.7096	0.001298
ASMR	Germany	Both	3	2	2000	2011	-3.1217	-3.3998	-2.8428	1	-22.9429	0
ASMR	Germany	Both	3	3	2011	2021	-1.8234	-2.1413	-1.5044	1	-11.797	0
ASMR	Greece	Both	2	0	1990	2004	-2.7503	-2.9458	-2.5544	1	-28.6004	0
ASMR	Greece	Both	2	1	2004	2010	-5.6953	-6.6602	-4.7205	1	-11.7687	0
ASMR	Greece	Both	2	2	2010	2021	-0.5637	-0.9108	-0.2155	1	-3.3373	0.002749
ASMR	Iceland	Both	2	0	1990	2007	-3.7133	-3.8677	-3.5587	1	-48.679	0
ASMR	Iceland	Both	2	1	2007	2010	-1.2946	-5.8709	3.5042	0	-0.5665	0.576301
ASMR	Iceland	Both	2	2	2010	2021	-4.2089	-4.5635	-3.8529	1	-23.9239	0
ASMR	Ireland	Both	5	0	1990	2000	-2.8626	-3.0916	-2.6331	1	-26.2275	0
ASMR	Ireland	Both	5	1	2000	2003	-4.8732	-7.7377	-1.9197	1	-3.4827	0.00334
ASMR	Ireland	Both	5	2	2003	2009	-2.632	-3.2975	-1.962	1	-8.2896	1e-06
ASMR	Ireland	Both	5	3	2009	2012	-5.0832	-8.5543	-1.4804	1	-2.9848	0.009255
ASMR	Ireland	Both	5	4	2012	2019	-2.4971	-3.1668	-1.8228	1	-7.821	1e-06
ASMR	Ireland	Both	5	5	2019	2021	-7.7184	-12.5122	-2.6619	1	-3.2094	0.00585
ASMR	Israel	Both	3	0	1990	1993	2.339	0.1721	4.5527	1	2.2467	0.035536
ASMR	Israel	Both	3	1	1993	1998	-1.9464	-3.2609	-0.6139	1	-3.0285	0.006392
ASMR	Israel	Both	3	2	1998	2008	-3.7779	-4.1668	-3.3874	1	-19.775	0
ASMR	Israel	Both	3	3	2008	2021	-2.6274	-2.9028	-2.3512	1	-19.5478	0
ASMR	Italy	Both	1	0	1990	2011	-3.368	-3.4248	-3.3112	1	-119.604	0
ASMR	Italy	Both	1	1	2011	2021	-2.6777	-2.9004	-2.4544	1	-24.302	0
ASMR	Luxembourg	Both	5	0	1990	1994	-2.5508	-3.5816	-1.5091	1	-5.1793	0.000112
ASMR	Luxembourg	Both	5	1	1994	2000	-4.6289	-5.4376	-3.8133	1	-11.863	0
ASMR	Luxembourg	Both	5	2	2000	2003	-2.1563	-6.1218	1.9768	0	-1.123	0.279096
ASMR	Luxembourg	Both	5	3	2003	2006	-4.9234	-8.7615	-0.9238	1	-2.6115	0.019643
ASMR	Luxembourg	Both	5	4	2006	2018	-2.7933	-3.0724	-2.5134	1	-21.0029	0
ASMR	Luxembourg	Both	5	5	2018	2021	-5.2525	-7.9217	-2.5059	1	-4.0244	0.001103
ASMR	Malta	Both	4	0	1990	1992	-8.6944	-14.3493	-2.6661	1	-2.9889	0.007873
ASMR	Malta	Both	4	1	1992	1997	-1.9115	-4.004	0.2265	0	-1.8805	0.076327
ASMR	Malta	Both	4	2	1997	2000	-7.8692	-13.8264	-1.5002	1	-2.576	0.019034
ASMR	Malta	Both	4	3	2000	2003	-0.0987	-6.2063	6.4067	0	-0.0329	0.974135
ASMR	Malta	Both	4	4	2003	2021	-3.1745	-3.4137	-2.9348	1	-27.4105	0
ASMR	Netherlands	Both	5	0	1990	1998	-3.5903	-3.8528	-3.3271	1	-28.5847	0
ASMR	Netherlands	Both	5	1	1998	2003	-2.3281	-3.1367	-1.5128	1	-6.0399	2.3e-05
ASMR	Netherlands	Both	5	2	2003	2007	-5.0415	-6.3002	-3.766	1	-8.2633	1e-06
ASMR	Netherlands	Both	5	3	2007	2010	0.7668	-2.0672	3.6829	0	0.5708	0.576616
ASMR	Netherlands	Both	5	4	2010	2014	-6.385	-7.7606	-4.989	1	-9.5004	0
ASMR	Netherlands	Both	5	5	2014	2021	-2.6842	-3.1266	-2.2399	1	-12.729	0
ASMR	Norway	Both	2	0	1990	1999	-3.0794	-3.3308	-2.8273	1	-24.8545	0
ASMR	Norway	Both	2	1	1999	2004	-4.266	-5.1861	-3.337	1	-9.3169	0
ASMR	Norway	Both	2	2	2004	2021	-3.2941	-3.4226	-3.1655	1	-52.0066	0
ASMR	Portugal	Both	2	0	1990	1999	-3.0958	-3.3435	-2.8475	1	-25.3625	0
ASMR	Portugal	Both	2	1	1999	2014	-3.5324	-3.6604	-3.4041	1	-55.8777	0
ASMR	Portugal	Both	2	2	2014	2021	-2.8826	-3.3374	-2.4258	1	-12.8636	0
ASMR	Spain	Both	2	0	1990	2003	-3.8644	-3.9578	-3.7709	1	-83.6792	0
ASMR	Spain	Both	2	1	2003	2018	-2.4355	-2.534	-2.337	1	-50.4127	0
ASMR	Spain	Both	2	2	2018	2021	-3.5692	-4.7968	-2.3258	1	-5.8547	5e-06
ASMR	Sweden	Both	4	0	1990	1999	-3.0738	-3.4364	-2.7099	1	-17.5036	0
ASMR	Sweden	Both	4	1	1999	2006	-4.9644	-5.6252	-4.2989	1	-15.3306	0
ASMR	Sweden	Both	4	2	2006	2015	-3.4529	-3.9203	-2.9832	1	-15.2131	0
ASMR	Sweden	Both	4	3	2015	2018	1.8849	-2.9133	6.9202	0	0.8133	0.426681
ASMR	Sweden	Both	4	4	2018	2021	-3.572	-6.7526	-0.2829	1	-2.2784	0.03513
ASMR	Switzerland	Both	5	0	1990	1993	-4.5081	-5.8108	-3.1873	1	-7.1575	3e-06
ASMR	Switzerland	Both	5	1	1993	1996	-6.957	-9.4402	-4.4056	1	-5.6814	4.4e-05
ASMR	Switzerland	Both	5	2	1996	2001	-4.5474	-5.367	-3.7206	1	-11.5022	0
ASMR	Switzerland	Both	5	3	2001	2008	-3.698	-4.1592	-3.2345	1	-16.7287	0
ASMR	Switzerland	Both	5	4	2008	2016	-0.2116	-0.63	0.2085	0	-1.0748	0.299437
ASMR	Switzerland	Both	5	5	2016	2021	-3.5888	-4.4272	-2.7429	1	-8.9183	0
ASMR	United Kingdom	Both	2	0	1990	1999	-3.0107	-3.1992	-2.8218	1	-32.4336	0
ASMR	United Kingdom	Both	2	1	1999	2007	-4.1167	-4.4339	-3.7984	1	-26.1817	0
ASMR	United Kingdom	Both	2	2	2007	2021	-2.484	-2.6367	-2.331	1	-33.1159	0
ASMR	Southern Latin America	Both	4	0	1990	1995	-1.9404	-2.3909	-1.4879	1	-8.9412	0
ASMR	Southern Latin America	Both	4	1	1995	1998	1.2594	-0.967	3.5359	0	1.1827	0.252329
ASMR	Southern Latin America	Both	4	2	1998	2007	-2.0886	-2.3148	-1.8619	1	-19.1766	0
ASMR	Southern Latin America	Both	4	3	2007	2018	-1.6791	-1.862	-1.4958	1	-19.1044	0
ASMR	Southern Latin America	Both	4	4	2018	2021	-4.1705	-5.5766	-2.7434	1	-6.0545	1e-05
ASMR	Argentina	Both	6	0	1990	1995	-2.1947	-2.619	-1.7685	1	-11.1208	0
ASMR	Argentina	Both	6	1	1995	1998	3.0985	1.0293	5.21	1	3.2793	0.006588
ASMR	Argentina	Both	6	2	1998	2001	-2.8182	-4.8221	-0.7721	1	-2.9893	0.011289
ASMR	Argentina	Both	6	3	2001	2004	-0.8275	-2.9334	1.324	0	-0.8436	0.415418
ASMR	Argentina	Both	6	4	2004	2010	-2.3347	-2.7794	-1.888	1	-11.2796	0
ASMR	Argentina	Both	6	5	2010	2019	-1.255	-1.4927	-1.0167	1	-11.4168	0
ASMR	Argentina	Both	6	6	2019	2021	-6.2511	-8.8213	-3.6084	1	-5.0593	0.00028
ASMR	Chile	Both	3	0	1990	2002	-1.9019	-2.0618	-1.7417	1	-24.4782	0
ASMR	Chile	Both	3	1	2002	2007	-3.6581	-4.5079	-2.8007	1	-8.7475	0
ASMR	Chile	Both	3	2	2007	2010	0.1097	-2.9935	3.3121	0	0.0724	0.942961
ASMR	Chile	Both	3	3	2010	2021	-3.4461	-3.666	-3.2256	1	-31.981	0
ASMR	Uruguay	Both	2	0	1990	2000	-0.7164	-1.2135	-0.2168	1	-2.9565	0.00688
ASMR	Uruguay	Both	2	1	2000	2005	-2.8451	-4.8466	-0.8015	1	-2.8618	0.008597
ASMR	Uruguay	Both	2	2	2005	2021	-1.2921	-1.577	-1.0063	1	-9.2854	0
ASMR	High-income North America	Both	1	0	1990	2011	-2.271	-2.3341	-2.2079	1	-72.9946	0
ASMR	High-income North America	Both	1	1	2011	2021	-1.644	-1.8606	-1.4269	1	-15.4276	0
ASMR	Canada	Both	2	0	1990	2001	-2.4874	-2.8784	-2.0948	1	-12.9384	0
ASMR	Canada	Both	2	1	2001	2007	-0.8792	-2.3338	0.5971	0	-1.2328	0.229602
ASMR	Canada	Both	2	2	2007	2021	-2.5149	-2.8609	-2.1676	1	-14.7835	0
ASMR	United States of America	Both	2	0	1990	2001	-2.1289	-2.2865	-1.971	1	-27.5591	0
ASMR	United States of America	Both	2	1	2001	2008	-2.8451	-3.2545	-2.434	1	-14.1082	0
ASMR	United States of America	Both	2	2	2008	2021	-1.607	-1.7468	-1.4669	1	-23.5008	0
ASMR	Caribbean	Both	4	0	1990	1996	-2.2825	-2.6164	-1.9474	1	-14.1699	0
ASMR	Caribbean	Both	4	1	1996	1999	-0.6043	-2.5729	1.4041	0	-0.6366	0.532421
ASMR	Caribbean	Both	4	2	1999	2002	-2.4921	-4.4217	-0.5236	1	-2.6527	0.016196
ASMR	Caribbean	Both	4	3	2002	2011	-1.3629	-1.6009	-1.1244	1	-11.9372	0
ASMR	Caribbean	Both	4	4	2011	2021	-0.8856	-1.0873	-0.6835	1	-9.1743	0
ASMR	Antigua and Barbuda	Both	3	0	1990	1994	0.0813	-2.4036	2.6295	0	0.0672	0.947046
ASMR	Antigua and Barbuda	Both	3	1	1994	2005	-2.9953	-3.581	-2.406	1	-10.4424	0
ASMR	Antigua and Barbuda	Both	3	2	2005	2008	1.5116	-6.5061	10.2169	0	0.3792	0.708344
ASMR	Antigua and Barbuda	Both	3	3	2008	2021	-1.7157	-2.1751	-1.2541	1	-7.6811	0
ASMR	Bahamas	Both	2	0	1990	2002	-0.7647	-1.1364	-0.3916	1	-4.222	0.0003
ASMR	Bahamas	Both	2	1	2002	2007	-3.5735	-5.3935	-1.7184	1	-3.9414	0.000611
ASMR	Bahamas	Both	2	2	2007	2021	-0.5495	-0.9851	-0.1119	1	-2.5902	0.016055
ASMR	Barbados	Both	4	0	1990	1996	-3.0508	-3.8968	-2.1974	1	-7.4269	1e-06
ASMR	Barbados	Both	4	1	1996	1999	3.6586	-1.7717	9.3891	0	1.403	0.177636
ASMR	Barbados	Both	4	2	1999	2004	-1.6794	-3.1556	-0.1807	1	-2.352	0.030254
ASMR	Barbados	Both	4	3	2004	2011	-4.0848	-4.8423	-3.3214	1	-11.0516	0
ASMR	Barbados	Both	4	4	2011	2021	-0.6549	-1.3672	0.0624	0	-1.9187	0.071021
ASMR	Belize	Both	3	0	1990	1994	-2.9955	-4.8504	-1.1044	1	-3.2759	0.003607
ASMR	Belize	Both	3	1	1994	1999	10.5925	8.4305	12.7976	1	10.6055	0
ASMR	Belize	Both	3	2	1999	2009	-4.3451	-4.8858	-3.8014	1	-16.2979	0
ASMR	Belize	Both	3	3	2009	2021	-1.3302	-1.7558	-0.9028	1	-6.4429	2e-06
ASMR	Cuba	Both	3	0	1990	1996	-2.6406	-3.2784	-1.9986	1	-8.4673	0
ASMR	Cuba	Both	3	1	1996	1999	0.9113	-2.8187	4.7846	0	0.5009	0.621644
ASMR	Cuba	Both	3	2	1999	2002	-2.8791	-6.8579	1.2696	0	-1.4524	0.161175
ASMR	Cuba	Both	3	3	2002	2021	-0.6046	-0.7376	-0.4714	1	-9.4193	0
ASMR	Dominica	Both	4	0	1990	2002	-1.7192	-1.7884	-1.6499	1	-51.6692	0
ASMR	Dominica	Both	4	1	2002	2005	-2.3415	-3.5155	-1.1532	1	-4.1158	0.000649
ASMR	Dominica	Both	4	2	2005	2009	-1.3546	-1.9431	-0.7625	1	-4.788	0.000147
ASMR	Dominica	Both	4	3	2009	2012	0.3383	-0.8337	1.5242	0	0.6039	0.553445
ASMR	Dominica	Both	4	4	2012	2021	-0.5314	-0.6532	-0.4095	1	-9.1401	0
ASMR	Dominican Republic	Both	6	0	1990	1994	-3.3499	-4.5388	-2.1461	1	-5.9977	6.2e-05
ASMR	Dominican Republic	Both	6	1	1994	1998	1.5893	-0.235	3.447	0	1.8959	0.082309
ASMR	Dominican Republic	Both	6	2	1998	2002	-1.0657	-2.7237	0.6205	0	-1.3813	0.192362
ASMR	Dominican Republic	Both	6	3	2002	2005	4.0317	0.4981	7.6896	1	2.4921	0.028325
ASMR	Dominican Republic	Both	6	4	2005	2011	-2.123	-3.1242	-1.1114	1	-4.5473	0.000669
ASMR	Dominican Republic	Both	6	5	2011	2014	1.2691	-2.289	4.9568	0	0.7682	0.457209
ASMR	Dominican Republic	Both	6	6	2014	2021	-1.099	-1.6455	-0.5495	1	-4.3453	0.000953
ASMR	Grenada	Both	4	0	1990	2001	-0.4313	-0.9942	0.1348	0	-1.6017	0.126619
ASMR	Grenada	Both	4	1	2001	2004	3.3738	-4.5269	11.9282	0	0.8768	0.392147
ASMR	Grenada	Both	4	2	2004	2013	-3.688	-4.4798	-2.8896	1	-9.5629	0
ASMR	Grenada	Both	4	3	2013	2016	0.2875	-6.1022	7.112	0	0.0916	0.928023
ASMR	Grenada	Both	4	4	2016	2021	-4.7983	-6.5821	-2.9806	1	-5.462	3.5e-05
ASMR	Guyana	Both	3	0	1990	1993	-7.4358	-9.217	-5.6197	1	-8.2702	0
ASMR	Guyana	Both	3	1	1993	2000	2.6742	2.0344	3.318	1	8.78	0
ASMR	Guyana	Both	3	2	2000	2009	-3.6614	-4.0694	-3.2517	1	-18.2794	0
ASMR	Guyana	Both	3	3	2009	2021	-1.0746	-1.4216	-0.7263	1	-6.3929	2e-06
ASMR	Haiti	Both	3	0	1990	1992	-2.6523	-3.6554	-1.6388	1	-5.3971	2.4e-05
ASMR	Haiti	Both	3	1	1992	1995	-1.7709	-2.8014	-0.7294	1	-3.5232	0.002019
ASMR	Haiti	Both	3	2	1995	1998	-2.6569	-3.6521	-1.6515	1	-5.4496	2.1e-05
ASMR	Haiti	Both	3	3	1998	2021	-1.0468	-1.0732	-1.0203	1	-81.9268	0
ASMR	Jamaica	Both	2	0	1990	2000	-0.7202	-2.3078	0.8932	0	-0.9254	0.363967
ASMR	Jamaica	Both	2	1	2000	2004	-5.8778	-13.5991	2.5336	0	-1.4606	0.157091
ASMR	Jamaica	Both	2	2	2004	2021	-0.7225	-1.8114	0.3784	0	-1.3571	0.187382
ASMR	Saint Lucia	Both	4	0	1990	1992	-0.8794	-3.8373	2.1695	0	-0.6125	0.547843
ASMR	Saint Lucia	Both	4	1	1992	1999	-3.6035	-4.0774	-3.1272	1	-15.6434	0
ASMR	Saint Lucia	Both	4	2	1999	2002	-1.1582	-4.2182	1.9996	0	-0.7782	0.446541
ASMR	Saint Lucia	Both	4	3	2002	2010	-5.1536	-5.5513	-4.7543	1	-26.456	0
ASMR	Saint Lucia	Both	4	4	2010	2021	0.094	-0.2568	0.446	0	0.5621	0.581004
ASMR	Saint Vincent and the Grenadines	Both	4	0	1990	1995	-4.1483	-5.2324	-3.0517	1	-7.8252	0
ASMR	Saint Vincent and the Grenadines	Both	4	1	1995	2000	0.0831	-1.3986	1.587	0	0.1169	0.908205
ASMR	Saint Vincent and the Grenadines	Both	4	2	2000	2008	-4.2016	-4.7947	-3.6048	1	-14.5211	0
ASMR	Saint Vincent and the Grenadines	Both	4	3	2008	2012	2.6225	0.032	5.28	1	2.1272	0.047481
ASMR	Saint Vincent and the Grenadines	Both	4	4	2012	2021	-1.4333	-1.9365	-0.9275	1	-5.9258	1.3e-05
ASMR	Suriname	Both	4	0	1990	1993	3.1243	0.1233	6.2153	1	2.1886	0.042054
ASMR	Suriname	Both	4	1	1993	1996	-8.6908	-13.6111	-3.4903	1	-3.4484	0.002867
ASMR	Suriname	Both	4	2	1996	2002	2.2173	0.9472	3.5034	1	3.6851	0.001694
ASMR	Suriname	Both	4	3	2002	2010	-3.2367	-4.0464	-2.4203	1	-8.2267	0
ASMR	Suriname	Both	4	4	2010	2021	-0.3316	-0.7959	0.1349	0	-1.4943	0.152421
ASMR	Trinidad and Tobago	Both	2	0	1990	1999	-2.253	-2.8898	-1.6121	1	-7.196	0
ASMR	Trinidad and Tobago	Both	2	1	1999	2012	-3.865	-4.2912	-3.4369	1	-18.3084	0
ASMR	Trinidad and Tobago	Both	2	2	2012	2021	-0.1802	-1.679	1.3414	0	-0.2461	0.80769
ASMR	Andean Latin America	Both	4	0	1990	1997	0.0445	-0.5623	0.6549	0	0.1535	0.879723
ASMR	Andean Latin America	Both	4	1	1997	2012	-1.8691	-2.0804	-1.6574	1	-18.3903	0
ASMR	Andean Latin America	Both	4	2	2012	2015	-4.8253	-9.5671	0.1652	0	-2.0331	0.057062
ASMR	Andean Latin America	Both	4	3	2015	2019	2.1623	-0.4608	4.8545	0	1.7279	0.101131
ASMR	Andean Latin America	Both	4	4	2019	2021	-3.6152	-10.5464	3.853	0	-1.0366	0.313642
ASMR	Bolivia (Plurinational State of)	Both	3	0	1990	1999	-1.4622	-1.5337	-1.3905	1	-42.1647	0
ASMR	Bolivia (Plurinational State of)	Both	3	1	1999	2005	-2.2404	-2.4267	-2.0537	1	-24.703	0
ASMR	Bolivia (Plurinational State of)	Both	3	2	2005	2014	-0.9381	-1.0449	-0.8313	1	-18.1862	0
ASMR	Bolivia (Plurinational State of)	Both	3	3	2014	2021	-1.5092	-1.6582	-1.3599	1	-20.8843	0
ASMR	Ecuador	Both	3	0	1990	1993	-2.8429	-5.2819	-0.3411	1	-2.3591	0.028082
ASMR	Ecuador	Both	3	1	1993	1996	3.739	-1.8579	9.6551	0	1.3764	0.183189
ASMR	Ecuador	Both	3	2	1996	2006	-0.1118	-0.823	0.6044	0	-0.3257	0.747892
ASMR	Ecuador	Both	3	3	2006	2021	-4.0287	-4.4688	-3.5866	1	-18.6069	0
ASMR	Peru	Both	6	0	1990	1995	1.0286	-0.7935	2.8842	0	1.2251	0.244054
ASMR	Peru	Both	6	1	1995	2004	-2.2851	-3.1114	-1.4518	1	-5.9309	6.9e-05
ASMR	Peru	Both	6	2	2004	2007	-5.1327	-12.2167	2.5229	0	-1.4793	0.164827
ASMR	Peru	Both	6	3	2007	2010	3.0573	-5.6277	12.5417	0	0.7453	0.470432
ASMR	Peru	Both	6	4	2010	2015	-4.7962	-7.393	-2.1266	1	-3.8724	0.002218
ASMR	Peru	Both	6	5	2015	2019	5.8351	1.1594	10.727	1	2.7347	0.01811
ASMR	Peru	Both	6	6	2019	2021	-4.3976	-15.0864	7.6368	0	-0.8264	0.424685
ASMR	Central Latin America	Both	4	0	1990	1994	-0.5272	-1.1533	0.1029	0	-1.7589	0.095588
ASMR	Central Latin America	Both	4	1	1994	1998	-2.8606	-3.8313	-1.88	1	-6.071	1e-05
ASMR	Central Latin America	Both	4	2	1998	2003	-1.8581	-2.4917	-1.2203	1	-6.0834	1e-05
ASMR	Central Latin America	Both	4	3	2003	2013	-2.706	-2.9048	-2.5068	1	-28.1782	0
ASMR	Central Latin America	Both	4	4	2013	2021	-1.2526	-1.6042	-0.8997	1	-7.4241	1e-06
ASMR	Colombia	Both	4	0	1990	1993	-0.1767	-1.7239	1.3949	0	-0.2379	0.814675
ASMR	Colombia	Both	4	1	1993	1998	-4.8351	-5.8695	-3.7894	1	-9.527	0
ASMR	Colombia	Both	4	2	1998	2009	-2.9863	-3.2506	-2.7212	1	-23.3436	0
ASMR	Colombia	Both	4	3	2009	2015	-4.0118	-4.8505	-3.1658	1	-9.8026	0
ASMR	Colombia	Both	4	4	2015	2021	-0.7521	-1.6657	0.1701	0	-1.7149	0.103527
ASMR	Costa Rica	Both	2	0	1990	1998	-0.8253	-1.5277	-0.1178	1	-2.4062	0.02418
ASMR	Costa Rica	Both	2	1	1998	2007	-4.7554	-5.5088	-3.9959	1	-12.6611	0
ASMR	Costa Rica	Both	2	2	2007	2021	-1.7929	-2.2209	-1.363	1	-8.5483	0
ASMR	El Salvador	Both	4	0	1990	1997	2.2798	1.0814	3.4924	1	4.0182	0.000806
ASMR	El Salvador	Both	4	1	1997	2009	-1.4786	-2.0172	-0.937	1	-5.709	2.1e-05
ASMR	El Salvador	Both	4	2	2009	2012	-4.0831	-11.4437	3.8893	0	-1.0969	0.287132
ASMR	El Salvador	Both	4	3	2012	2015	3.7931	-4.1456	12.3893	0	0.983	0.338642
ASMR	El Salvador	Both	4	4	2015	2021	-1.4889	-3.1387	0.1889	0	-1.8661	0.078407
ASMR	Guatemala	Both	2	0	1990	1998	2.4295	1.2554	3.6172	1	4.2973	0.000248
ASMR	Guatemala	Both	2	1	1998	2001	9.1111	-1.7331	21.152	0	1.7192	0.098453
ASMR	Guatemala	Both	2	2	2001	2021	-3.8525	-4.1815	-3.5224	1	-23.6568	0
ASMR	Honduras	Both	4	0	1990	1994	0.7858	-0.007	1.585	0	2.0822	0.051866
ASMR	Honduras	Both	4	1	1994	1997	4.9505	1.9111	8.0806	1	3.4542	0.00283
ASMR	Honduras	Both	4	2	1997	2008	-0.5127	-0.7695	-0.2553	1	-4.1784	0.000565
ASMR	Honduras	Both	4	3	2008	2012	4.3693	2.5729	6.1971	1	5.175	6.4e-05
ASMR	Honduras	Both	4	4	2012	2021	-1.3336	-1.6072	-1.0592	1	-10.1576	0
ASMR	Mexico	Both	3	0	1990	1996	-1.5655	-2.0444	-1.0842	1	-6.7277	1e-06
ASMR	Mexico	Both	3	1	1996	2000	-3.9639	-5.4299	-2.4751	1	-5.4678	2e-05
ASMR	Mexico	Both	3	2	2000	2012	-2.171	-2.3831	-1.9584	1	-21.0287	0
ASMR	Mexico	Both	3	3	2012	2021	-0.7574	-1.1417	-0.3715	1	-4.0745	0.000544
ASMR	Nicaragua	Both	1	0	1990	2008	-0.0184	-0.3017	0.2657	0	-0.133	0.89516
ASMR	Nicaragua	Both	1	1	2008	2021	-2.706	-3.1887	-2.2209	1	-11.3175	0
ASMR	Panama	Both	3	0	1990	1994	2.3028	0.2254	4.4233	1	2.3079	0.031283
ASMR	Panama	Both	3	1	1994	2001	-1.8255	-2.8077	-0.8333	1	-3.8102	0.001022
ASMR	Panama	Both	3	2	2001	2014	-0.7467	-1.0744	-0.4179	1	-4.7128	0.000118
ASMR	Panama	Both	3	3	2014	2021	-2.7182	-3.7983	-1.6259	1	-5.133	4.4e-05
ASMR	Venezuela (Bolivarian Republic of)	Both	2	0	1990	2002	-1.6602	-2.0156	-1.3035	1	-9.5431	0
ASMR	Venezuela (Bolivarian Republic of)	Both	2	1	2002	2014	-3.7055	-4.1032	-3.3061	1	-18.8282	0
ASMR	Venezuela (Bolivarian Republic of)	Both	2	2	2014	2021	0.9121	-0.9594	2.819	0	1.0011	0.326784
ASMR	Tropical Latin America	Both	4	0	1990	1993	-1.0117	-2.0879	0.0764	0	-1.9541	0.066405
ASMR	Tropical Latin America	Both	4	1	1993	1996	-3.0396	-5.0847	-0.9504	1	-3.042	0.007014
ASMR	Tropical Latin America	Both	4	2	1996	2004	-1.9827	-2.2748	-1.6898	1	-14.0983	0
ASMR	Tropical Latin America	Both	4	3	2004	2010	-3.0382	-3.52	-2.5539	1	-13.011	0
ASMR	Tropical Latin America	Both	4	4	2010	2021	-1.9621	-2.1298	-1.7941	1	-24.3186	0
ASMR	Brazil	Both	4	0	1990	1993	-1.0478	-2.1513	0.0681	0	-1.9733	0.064013
ASMR	Brazil	Both	4	1	1993	1996	-3.1517	-5.2384	-1.0191	1	-3.0889	0.006331
ASMR	Brazil	Both	4	2	1996	2004	-2.0044	-2.2975	-1.7104	1	-14.2025	0
ASMR	Brazil	Both	4	3	2004	2010	-3.0586	-3.5446	-2.5701	1	-12.9848	0
ASMR	Brazil	Both	4	4	2010	2021	-1.987	-2.1561	-1.8177	1	-24.4302	0
ASMR	Paraguay	Both	2	0	1990	1999	1.9352	1.4307	2.4421	1	7.9739	0
ASMR	Paraguay	Both	2	1	1999	2008	-2.2427	-2.8134	-1.6686	1	-7.9953	0
ASMR	Paraguay	Both	2	2	2008	2021	-0.7973	-1.1193	-0.4744	1	-5.083	3.4e-05
ASMR	North Africa and Middle East	Both	4	0	1990	1996	-1.6389	-1.8437	-1.4336	1	-16.6527	0
ASMR	North Africa and Middle East	Both	4	1	1996	2001	-2.5768	-2.946	-2.2062	1	-14.4445	0
ASMR	North Africa and Middle East	Both	4	2	2001	2012	-1.0422	-1.1397	-0.9446	1	-22.3305	0
ASMR	North Africa and Middle East	Both	4	3	2012	2015	-0.4452	-1.7177	0.8438	0	-0.7287	0.475549
ASMR	North Africa and Middle East	Both	4	4	2015	2021	-1.8564	-2.0821	-1.6302	1	-17.0995	0
ASMR	Algeria	Both	5	0	1990	1994	-3.6274	-4.0191	-3.2342	1	-19.34	0
ASMR	Algeria	Both	5	1	1994	1998	-2.9799	-3.5448	-2.4117	1	-11.0427	0
ASMR	Algeria	Both	5	2	1998	2001	-1.4928	-2.5409	-0.4335	1	-2.997	0.009027
ASMR	Algeria	Both	5	3	2001	2011	-0.796	-0.8982	-0.6936	1	-16.5177	0
ASMR	Algeria	Both	5	4	2011	2017	-1.5259	-1.768	-1.2831	1	-13.3113	0
ASMR	Algeria	Both	5	5	2017	2021	-1.0655	-1.4599	-0.6695	1	-5.7164	4.1e-05
ASMR	Bahrain	Both	3	0	1990	2005	-0.856	-1.0672	-0.6444	1	-8.386	0
ASMR	Bahrain	Both	3	1	2005	2011	-4.6519	-5.6149	-3.6791	1	-9.7588	0
ASMR	Bahrain	Both	3	2	2011	2014	-8.4124	-12.2651	-4.3906	1	-4.2523	0.000355
ASMR	Bahrain	Both	3	3	2014	2021	-1.1057	-1.8334	-0.3726	1	-3.1306	0.005053
ASMR	Egypt	Both	4	0	1990	2000	-0.7348	-1.3113	-0.155	1	-2.6603	0.015938
ASMR	Egypt	Both	4	1	2000	2003	17.4663	11.2338	24.048	1	6.2037	7e-06
ASMR	Egypt	Both	4	2	2003	2006	6.9905	3.1885	10.9326	1	3.9234	0.000996
ASMR	Egypt	Both	4	3	2006	2014	1.0336	0.4441	1.6266	1	3.6917	0.001669
ASMR	Egypt	Both	4	4	2014	2021	-3.0245	-3.692	-2.3524	1	-9.3416	0
ASMR	Iran (Islamic Republic of)	Both	4	0	1990	2001	-2.7285	-2.7953	-2.6616	1	-84.5494	0
ASMR	Iran (Islamic Republic of)	Both	4	1	2001	2012	-1.6202	-1.695	-1.5452	1	-45.0672	0
ASMR	Iran (Islamic Republic of)	Both	4	2	2012	2016	0.6286	0.1007	1.1592	1	2.503	0.022171
ASMR	Iran (Islamic Republic of)	Both	4	3	2016	2019	-1.7699	-2.8181	-0.7103	1	-3.497	0.002574
ASMR	Iran (Islamic Republic of)	Both	4	4	2019	2021	-4.4602	-5.5199	-3.3886	1	-8.5942	0
ASMR	Iraq	Both	4	0	1990	1996	-0.2862	-0.8913	0.3226	0	-0.9893	0.33562
ASMR	Iraq	Both	4	1	1996	2001	-2.8191	-3.9179	-1.7076	1	-5.2829	5.1e-05
ASMR	Iraq	Both	4	2	2001	2014	-0.5832	-0.799	-0.3669	1	-5.6539	2.3e-05
ASMR	Iraq	Both	4	3	2014	2017	-2.7691	-6.1693	0.7544	0	-1.6574	0.114773
ASMR	Iraq	Both	4	4	2017	2021	2.6607	1.5467	3.787	1	5.0563	8.2e-05
ASMR	Jordan	Both	6	0	1990	1996	-0.58	-1.0841	-0.0733	1	-2.493	0.028276
ASMR	Jordan	Both	6	1	1996	2003	-1.5921	-2.0788	-1.1029	1	-7.0519	1.3e-05
ASMR	Jordan	Both	6	2	2003	2006	0.9178	-1.3036	3.1893	0	0.8944	0.38871
ASMR	Jordan	Both	6	3	2006	2009	-6.048	-8.0167	-4.0371	1	-6.4185	3.3e-05
ASMR	Jordan	Both	6	4	2009	2013	-1.6932	-2.809	-0.5645	1	-3.2594	0.006836
ASMR	Jordan	Both	6	5	2013	2018	-4.6833	-5.4756	-3.8845	1	-12.5214	0
ASMR	Jordan	Both	6	6	2018	2021	-0.5751	-2.1534	1.0287	0	-0.7853	0.447495
ASMR	Kuwait	Both	1	0	1990	2004	0.4516	-0.6034	1.5178	0	0.8757	0.388918
ASMR	Kuwait	Both	1	1	2004	2021	-3.3378	-4.1556	-2.513	1	-8.198	0
ASMR	Lebanon	Both	4	0	1990	1999	-3.1275	-3.3322	-2.9224	1	-31.559	0
ASMR	Lebanon	Both	4	1	1999	2006	-0.3538	-0.7043	-0.0021	1	-2.1134	0.048792
ASMR	Lebanon	Both	4	2	2006	2014	-1.8729	-2.1371	-1.608	1	-14.7321	0
ASMR	Lebanon	Both	4	3	2014	2018	-4.5929	-5.5202	-3.6566	1	-10.1145	0
ASMR	Lebanon	Both	4	4	2018	2021	-0.8458	-1.8778	0.1971	0	-1.7056	0.105287
ASMR	Libya	Both	4	0	1990	1996	-3.4978	-4.1468	-2.8443	1	-11.0839	0
ASMR	Libya	Both	4	1	1996	2002	2.91	2.1747	3.6505	1	8.4048	0
ASMR	Libya	Both	4	2	2002	2006	-2.8968	-4.375	-1.3956	1	-4.0257	0.000793
ASMR	Libya	Both	4	3	2006	2009	0.9465	-1.9434	3.9216	0	0.6814	0.504275
ASMR	Libya	Both	4	4	2009	2021	-0.2943	-0.5141	-0.0739	1	-2.8046	0.011722
ASMR	Morocco	Both	6	0	1990	1993	-0.8143	-1.1503	-0.4772	1	-5.2506	0.000204
ASMR	Morocco	Both	6	1	1993	1996	-2.0153	-2.6432	-1.3833	1	-6.8999	1.7e-05
ASMR	Morocco	Both	6	2	1996	2002	-1.1812	-1.3323	-1.0299	1	-16.9232	0
ASMR	Morocco	Both	6	3	2002	2007	0.2164	-0.0292	0.4627	0	1.9196	0.079001
ASMR	Morocco	Both	6	4	2007	2010	-1.1157	-1.8809	-0.3444	1	-3.1465	0.00843
ASMR	Morocco	Both	6	5	2010	2018	-0.3523	-0.4604	-0.2441	1	-7.0857	1.3e-05
ASMR	Morocco	Both	6	6	2018	2021	-1.3815	-1.7626	-0.9989	1	-7.8274	5e-06
ASMR	Palestine	Both	5	0	1990	1999	-1.5948	-1.8492	-1.3398	1	-13.2396	0
ASMR	Palestine	Both	5	1	1999	2005	-0.2004	-0.7046	0.3064	0	-0.8443	0.411787
ASMR	Palestine	Both	5	2	2005	2010	-1.7464	-2.3456	-1.1435	1	-6.1389	1.9e-05
ASMR	Palestine	Both	5	3	2010	2013	-6.0635	-7.8662	-4.2254	1	-6.8802	5e-06
ASMR	Palestine	Both	5	4	2013	2018	-3.7738	-4.3604	-3.1836	1	-13.4098	0
ASMR	Palestine	Both	5	5	2018	2021	-0.9916	-2.1283	0.1583	0	-1.8395	0.085719
ASMR	Oman	Both	4	0	1990	2006	-2.4636	-2.6623	-2.2646	1	-25.7035	0
ASMR	Oman	Both	4	1	2006	2010	0.7718	-1.3147	2.9024	0	0.772	0.450112
ASMR	Oman	Both	4	2	2010	2013	-4.2374	-8.1529	-0.1551	1	-2.179	0.04286
ASMR	Oman	Both	4	3	2013	2016	1.6186	-2.6081	6.0288	0	0.794	0.437522
ASMR	Oman	Both	4	4	2016	2021	-5.7913	-6.7251	-4.8481	1	-12.5815	0
ASMR	Qatar	Both	5	0	1990	1992	1.8469	-4.402	8.5043	0	0.616	0.547102
ASMR	Qatar	Both	5	1	1992	1995	-11.8365	-17.2289	-6.0927	1	-4.2544	0.000693
ASMR	Qatar	Both	5	2	1995	1998	11.902	4.6903	19.6105	1	3.598	0.002636
ASMR	Qatar	Both	5	3	1998	2008	-2.236	-2.8231	-1.6454	1	-8.003	1e-06
ASMR	Qatar	Both	5	4	2008	2016	-9.0941	-9.8848	-8.2965	1	-23.2626	0
ASMR	Qatar	Both	5	5	2016	2021	-0.6535	-2.2517	0.9709	0	-0.8616	0.402469
ASMR	Saudi Arabia	Both	6	0	1990	1995	-0.1498	-0.376	0.0769	0	-1.4403	0.175369
ASMR	Saudi Arabia	Both	6	1	1995	1999	-0.9162	-1.3114	-0.5195	1	-5.0185	0.0003
ASMR	Saudi Arabia	Both	6	2	1999	2003	-1.7644	-2.1092	-1.4183	1	-11.0292	0
ASMR	Saudi Arabia	Both	6	3	2003	2006	-0.9738	-1.646	-0.2971	1	-3.1307	0.008681
ASMR	Saudi Arabia	Both	6	4	2006	2009	-2.1683	-2.8417	-1.4902	1	-6.9152	1.6e-05
ASMR	Saudi Arabia	Both	6	5	2009	2012	-4.3934	-5.0921	-3.6895	1	-13.3448	0
ASMR	Saudi Arabia	Both	6	6	2012	2021	-2.7353	-2.8156	-2.6549	1	-73.1416	0
ASMR	Syrian Arab Republic	Both	4	0	1990	1992	2.4235	-1.115	6.0886	0	1.4309	0.169591
ASMR	Syrian Arab Republic	Both	4	1	1992	2000	-0.9198	-1.3722	-0.4653	1	-4.242	0.00049
ASMR	Syrian Arab Republic	Both	4	2	2000	2005	-3.5121	-4.3304	-2.6869	1	-8.8197	0
ASMR	Syrian Arab Republic	Both	4	3	2005	2009	0.6836	-0.5806	1.9638	0	1.1327	0.272183
ASMR	Syrian Arab Republic	Both	4	4	2009	2021	-0.705	-0.9174	-0.492	1	-6.9388	2e-06
ASMR	Tunisia	Both	1	0	1990	1996	-0.4438	-0.7799	-0.1065	1	-2.6984	0.011865
ASMR	Tunisia	Both	1	1	1996	2021	-1.7375	-1.7872	-1.6879	1	-71.2223	0
ASMR	Türkiye	Both	5	0	1990	1997	-2.5254	-2.8422	-2.2075	1	-16.7433	0
ASMR	Türkiye	Both	5	1	1997	2003	-5.9544	-6.4446	-5.4617	1	-25.0406	0
ASMR	Türkiye	Both	5	2	2003	2007	-2.8492	-3.9598	-1.7258	1	-5.3587	8e-05
ASMR	Türkiye	Both	5	3	2007	2010	1.4921	-0.6956	3.7279	0	1.4487	0.168001
ASMR	Türkiye	Both	5	4	2010	2016	-0.6599	-1.1694	-0.1478	1	-2.7445	0.015053
ASMR	Türkiye	Both	5	5	2016	2021	-2.0914	-2.6609	-1.5185	1	-7.7216	1e-06
ASMR	United Arab Emirates	Both	6	0	1990	1996	-4.3184	-6.5451	-2.0387	1	-4.0848	0.001513
ASMR	United Arab Emirates	Both	6	1	1996	2001	4.4971	0.5425	8.6072	1	2.4844	0.028726
ASMR	United Arab Emirates	Both	6	2	2001	2004	-3.9671	-14.337	7.6583	0	-0.7718	0.455155
ASMR	United Arab Emirates	Both	6	3	2004	2008	7.3235	1.4432	13.5446	1	2.7329	0.01817
ASMR	United Arab Emirates	Both	6	4	2008	2012	-6.5621	-12.0733	-0.7054	1	-2.4325	0.031587
ASMR	United Arab Emirates	Both	6	5	2012	2017	2.9114	-0.7645	6.7234	0	1.7191	0.111263
ASMR	United Arab Emirates	Both	6	6	2017	2021	-13.9828	-17.4183	-10.4043	1	-8.0515	4e-06
ASMR	Yemen	Both	6	0	1990	1994	-0.6009	-1.052	-0.1477	1	-2.8869	0.013656
ASMR	Yemen	Both	6	1	1994	2001	-1.101	-1.3548	-0.8465	1	-9.3864	1e-06
ASMR	Yemen	Both	6	2	2001	2004	0.1441	-1.4706	1.7852	0	0.193	0.850167
ASMR	Yemen	Both	6	3	2004	2008	-1.4701	-2.2262	-0.7082	1	-4.1892	0.001256
ASMR	Yemen	Both	6	4	2008	2012	-2.1974	-2.9509	-1.4381	1	-6.26	4.2e-05
ASMR	Yemen	Both	6	5	2012	2017	-0.5967	-1.1007	-0.0902	1	-2.5657	0.024738
ASMR	Yemen	Both	6	6	2017	2021	1.1306	0.6005	1.6634	1	4.661	0.00055
ASMR	South Asia	Both	3	0	1990	1998	-0.7377	-1.1529	-0.3206	1	-3.6727	0.001417
ASMR	South Asia	Both	3	1	1998	2001	-3.1943	-6.7387	0.4848	0	-1.81	0.084636
ASMR	South Asia	Both	3	2	2001	2014	-0.3908	-0.5909	-0.1903	1	-4.0496	0.000577
ASMR	South Asia	Both	3	3	2014	2021	-1.4459	-1.8356	-1.0547	1	-7.6452	0
ASMR	Afghanistan	Both	5	0	1990	1992	0.0544	-0.5118	0.6238	0	0.2044	0.84081
ASMR	Afghanistan	Both	5	1	1992	1995	1.3785	0.8048	1.9554	1	5.1422	0.00012
ASMR	Afghanistan	Both	5	2	1995	2001	0.8419	0.7105	0.9734	1	13.7074	0
ASMR	Afghanistan	Both	5	3	2001	2006	-0.6525	-0.8358	-0.469	1	-7.5584	2e-06
ASMR	Afghanistan	Both	5	4	2006	2014	-2.1963	-2.2747	-2.118	1	-59.0879	0
ASMR	Afghanistan	Both	5	5	2014	2021	-0.8924	-0.9745	-0.8103	1	-23.0658	0
ASMR	Bangladesh	Both	3	0	1990	1992	-4.359	-8.3044	-0.2438	1	-2.2001	0.039129
ASMR	Bangladesh	Both	3	1	1992	2009	-0.9518	-1.1029	-0.8005	1	-13.0282	0
ASMR	Bangladesh	Both	3	2	2009	2013	-7.0226	-8.8442	-5.1646	1	-7.653	0
ASMR	Bangladesh	Both	3	3	2013	2021	-0.6752	-1.1523	-0.1957	1	-2.9258	0.008078
ASMR	Bhutan	Both	3	0	1990	1995	-1.609	-1.8804	-1.3369	1	-12.2132	0
ASMR	Bhutan	Both	3	1	1995	1999	-2.7276	-3.284	-2.168	1	-10.0259	0
ASMR	Bhutan	Both	3	2	1999	2006	-1.4961	-1.6848	-1.3071	1	-16.3521	0
ASMR	Bhutan	Both	3	3	2006	2021	-0.5752	-0.6213	-0.5292	1	-25.914	0
ASMR	India	Both	3	0	1990	1997	-0.7477	-1.3529	-0.1388	1	-2.5517	0.018575
ASMR	India	Both	3	1	1997	2002	-2.853	-4.1973	-1.4899	1	-4.3199	0.000302
ASMR	India	Both	3	2	2002	2014	0.1016	-0.1657	0.3695	0	0.7898	0.438499
ASMR	India	Both	3	3	2014	2021	-1.5584	-1.9895	-1.1254	1	-7.4422	0
ASMR	Nepal	Both	4	0	1990	1995	-2.0358	-2.2668	-1.8042	1	-18.3001	0
ASMR	Nepal	Both	4	1	1995	2002	-3.2998	-3.4615	-3.1379	1	-42.1257	0
ASMR	Nepal	Both	4	2	2002	2005	-1.5828	-2.5223	-0.6343	1	-3.4946	0.002588
ASMR	Nepal	Both	4	3	2005	2016	0.7364	0.6557	0.8172	1	19.2353	0
ASMR	Nepal	Both	4	4	2016	2021	-0.7641	-1.0132	-0.5143	1	-6.4101	5e-06
ASMR	Pakistan	Both	4	0	1990	1995	2.5434	2.2753	2.8123	1	20.1516	0
ASMR	Pakistan	Both	4	1	1995	2000	1.5389	1.21	1.8688	1	9.8909	0
ASMR	Pakistan	Both	4	2	2000	2003	-0.93	-1.8227	-0.0293	1	-2.1689	0.04373
ASMR	Pakistan	Both	4	3	2003	2013	-1.8426	-1.934	-1.7511	1	-41.939	0
ASMR	Pakistan	Both	4	4	2013	2021	-1.2914	-1.4198	-1.1629	1	-20.9825	0
ASMR	Central Sub-Saharan Africa	Both	4	0	1990	1993	-1.1205	-1.8825	-0.3526	1	-3.0601	0.006743
ASMR	Central Sub-Saharan Africa	Both	4	1	1993	1996	0.0081	-1.5088	1.5483	0	0.0111	0.991283
ASMR	Central Sub-Saharan Africa	Both	4	2	1996	2007	-1.3749	-1.4908	-1.2588	1	-24.7218	0
ASMR	Central Sub-Saharan Africa	Both	4	3	2007	2011	-0.5254	-1.2654	0.2202	0	-1.4821	0.1556
ASMR	Central Sub-Saharan Africa	Both	4	4	2011	2021	-1.0446	-1.1647	-0.9244	1	-18.1738	0
ASMR	Angola	Both	4	0	1990	1994	-0.6532	-1.5201	0.2213	0	-1.571	0.133595
ASMR	Angola	Both	4	1	1994	2007	-2.0617	-2.2135	-1.9097	1	-28.2143	0
ASMR	Angola	Both	4	2	2007	2012	-1.2582	-2.0612	-0.4486	1	-3.2579	0.004369
ASMR	Angola	Both	4	3	2012	2015	-2.362	-4.9473	0.2936	0	-1.8714	0.077636
ASMR	Angola	Both	4	4	2015	2021	-0.337	-0.811	0.1392	0	-1.4877	0.154134
ASMR	Central African Republic	Both	3	0	1990	1999	-0.2728	-0.373	-0.1725	1	-5.653	1.3e-05
ASMR	Central African Republic	Both	3	1	1999	2008	-1.5966	-1.7233	-1.4698	1	-25.9801	0
ASMR	Central African Republic	Both	3	2	2008	2018	-0.7545	-0.8635	-0.6453	1	-14.3275	0
ASMR	Central African Republic	Both	3	3	2018	2021	-1.5731	-2.1507	-0.9921	1	-5.6027	1.5e-05
ASMR	Congo	Both	5	0	1990	1992	-1.5874	-2.8056	-0.3539	1	-2.7382	0.015245
ASMR	Congo	Both	5	1	1992	1996	0.7366	0.1157	1.3613	1	2.5303	0.023081
ASMR	Congo	Both	5	2	1996	1999	-2.2429	-3.4391	-1.0318	1	-3.9269	0.001345
ASMR	Congo	Both	5	3	1999	2002	-4.3753	-5.6305	-3.1035	1	-7.2172	3e-06
ASMR	Congo	Both	5	4	2002	2011	-2.0937	-2.2375	-1.9497	1	-30.6897	0
ASMR	Congo	Both	5	5	2011	2021	-1.3505	-1.4638	-1.237	1	-25.2087	0
ASMR	Democratic Republic of the Congo	Both	3	0	1990	2001	-0.5207	-0.6744	-0.3668	1	-7.0218	1e-06
ASMR	Democratic Republic of the Congo	Both	3	1	2001	2006	-1.2599	-1.958	-0.5569	1	-3.7166	0.001277
ASMR	Democratic Republic of the Congo	Both	3	2	2006	2012	-0.175	-0.6618	0.3142	0	-0.7451	0.464444
ASMR	Democratic Republic of the Congo	Both	3	3	2012	2021	-1.0328	-1.2486	-0.8166	1	-9.8925	0
ASMR	Equatorial Guinea	Both	6	0	1990	1996	-2.3377	-2.6302	-2.0443	1	-17.1821	0
ASMR	Equatorial Guinea	Both	6	1	1996	2002	-6.5012	-6.8944	-6.1064	1	-34.7547	0
ASMR	Equatorial Guinea	Both	6	2	2002	2008	-3.3929	-3.8389	-2.9448	1	-16.2524	0
ASMR	Equatorial Guinea	Both	6	3	2008	2011	-0.5245	-2.6869	1.6859	0	-0.5214	0.611582
ASMR	Equatorial Guinea	Both	6	4	2011	2014	-2.9149	-5.0021	-0.7818	1	-2.9657	0.011796
ASMR	Equatorial Guinea	Both	6	5	2014	2017	1.2012	-1.047	3.5006	0	1.1581	0.269372
ASMR	Equatorial Guinea	Both	6	6	2017	2021	-0.4296	-1.1505	0.2966	0	-1.2909	0.221063
ASMR	Gabon	Both	2	0	1990	2001	-0.71	-0.8593	-0.5605	1	-9.7727	0
ASMR	Gabon	Both	2	1	2001	2013	-2.1229	-2.269	-1.9765	1	-29.6323	0
ASMR	Gabon	Both	2	2	2013	2021	-1.2992	-1.5601	-1.0377	1	-10.1987	0
ASMR	Eastern Sub-Saharan Africa	Both	3	0	1990	1995	-0.4146	-0.6152	-0.2136	1	-4.2854	0.000328
ASMR	Eastern Sub-Saharan Africa	Both	3	1	1995	1998	-1.0401	-1.8976	-0.1751	1	-2.4984	0.020848
ASMR	Eastern Sub-Saharan Africa	Both	3	2	1998	2013	-2.0506	-2.0902	-2.0111	1	-106.78	0
ASMR	Eastern Sub-Saharan Africa	Both	3	3	2013	2021	-1.0884	-1.1784	-0.9983	1	-25.0072	0
ASMR	Burundi	Both	6	0	1990	1996	0.2876	0.184	0.3914	1	6.052	5.7e-05
ASMR	Burundi	Both	6	1	1996	1999	-2.0611	-2.6611	-1.4574	1	-7.384	8e-06
ASMR	Burundi	Both	6	2	1999	2002	-4.1761	-4.7464	-3.6024	1	-15.5707	0
ASMR	Burundi	Both	6	3	2002	2005	-3.1049	-3.6638	-2.5428	1	-11.8799	0
ASMR	Burundi	Both	6	4	2005	2008	-3.9665	-4.5141	-3.4158	1	-15.4201	0
ASMR	Burundi	Both	6	5	2008	2016	-0.9983	-1.0729	-0.9236	1	-29.0047	0
ASMR	Burundi	Both	6	6	2016	2021	-0.1811	-0.3183	-0.0437	1	-2.8707	0.01407
ASMR	Comoros	Both	2	0	1990	1998	-0.7795	-1.2358	-0.3211	1	-3.504	0.001824
ASMR	Comoros	Both	2	1	1998	2006	-2.6283	-3.1145	-2.1397	1	-10.982	0
ASMR	Comoros	Both	2	2	2006	2021	-0.5712	-0.7302	-0.4121	1	-7.3912	0
ASMR	Djibouti	Both	1	0	1990	2000	0.465	0.3319	0.5982	1	7.1802	0
ASMR	Djibouti	Both	1	1	2000	2021	-1.1352	-1.1828	-1.0875	1	-48.5981	0
ASMR	Eritrea	Both	5	0	1990	1993	-1.6329	-2.1216	-1.1417	1	-7.0456	4e-06
ASMR	Eritrea	Both	5	1	1993	1996	0.3526	-0.74	1.4573	0	0.6854	0.503556
ASMR	Eritrea	Both	5	2	1996	1999	-1.7116	-2.8227	-0.5879	1	-3.2369	0.00553
ASMR	Eritrea	Both	5	3	1999	2010	-1.0091	-1.0996	-0.9185	1	-23.6238	0
ASMR	Eritrea	Both	5	4	2010	2016	-1.3497	-1.6066	-1.0921	1	-11.1069	0
ASMR	Eritrea	Both	5	5	2016	2021	-0.7983	-1.0545	-0.5415	1	-6.6084	8e-06
ASMR	Ethiopia	Both	6	0	1990	1995	-1.7159	-1.9142	-1.5171	1	-18.6698	0
ASMR	Ethiopia	Both	6	1	1995	1999	-2.9037	-3.3353	-2.4702	1	-14.4127	0
ASMR	Ethiopia	Both	6	2	1999	2006	-4.1483	-4.2932	-4.0031	1	-61.0093	0
ASMR	Ethiopia	Both	6	3	2006	2009	-4.9295	-5.7927	-4.0585	1	-12.0764	0
ASMR	Ethiopia	Both	6	4	2009	2013	-3.9018	-4.3224	-3.4794	1	-19.7715	0
ASMR	Ethiopia	Both	6	5	2013	2019	-0.9213	-1.1045	-0.7377	1	-10.8944	0
ASMR	Ethiopia	Both	6	6	2019	2021	0.0078	-0.8997	0.9237	0	0.0187	0.985356
ASMR	Kenya	Both	4	0	1990	1997	-0.2673	-0.4658	-0.0685	1	-2.8234	0.011258
ASMR	Kenya	Both	4	1	1997	2001	1.4986	0.846	2.1555	1	4.8444	0.00013
ASMR	Kenya	Both	4	2	2001	2005	3.7255	3.1343	4.3201	1	13.4444	0
ASMR	Kenya	Both	4	3	2005	2010	0.6447	0.3098	0.9807	1	4.0508	0.00075
ASMR	Kenya	Both	4	4	2010	2021	-1.6041	-1.6799	-1.5282	1	-44.0843	0
ASMR	Madagascar	Both	2	0	1990	2003	-0.9835	-1.1198	-0.8469	1	-14.8036	0
ASMR	Madagascar	Both	2	1	2003	2006	-2.4568	-5.1674	0.3313	0	-1.8217	0.080989
ASMR	Madagascar	Both	2	2	2006	2021	-0.7861	-0.9245	-0.6476	1	-11.673	0
ASMR	Malawi	Both	6	0	1990	1992	0.507	-0.3991	1.4214	0	1.2167	0.247107
ASMR	Malawi	Both	6	1	1992	1998	2.1319	1.9076	2.3566	1	20.9076	0
ASMR	Malawi	Both	6	2	1998	2004	-0.9305	-1.1478	-0.7126	1	-9.2742	1e-06
ASMR	Malawi	Both	6	3	2004	2010	-2.0957	-2.3057	-1.8853	1	-21.4922	0
ASMR	Malawi	Both	6	4	2010	2014	-2.7008	-3.1749	-2.2244	1	-12.2143	0
ASMR	Malawi	Both	6	5	2014	2019	-0.6284	-0.9566	-0.2991	1	-4.1512	0.001344
ASMR	Malawi	Both	6	6	2019	2021	-1.5062	-2.5827	-0.4178	1	-3.009	0.010884
ASMR	Mauritius	Both	4	0	1990	1994	2.8877	0.1286	5.7228	1	2.2003	0.041085
ASMR	Mauritius	Both	4	1	1994	1998	-8.3827	-12.3129	-4.2764	1	-4.1952	0.000544
ASMR	Mauritius	Both	4	2	1998	2006	-0.8687	-2.1075	0.3857	0	-1.4578	0.162119
ASMR	Mauritius	Both	4	3	2006	2014	-4.5415	-5.7232	-3.3449	1	-7.8388	0
ASMR	Mauritius	Both	4	4	2014	2021	3.5143	2.125	4.9224	1	5.3705	4.2e-05
ASMR	Mozambique	Both	4	0	1990	1994	-0.9886	-1.4315	-0.5437	1	-4.6558	0.000197
ASMR	Mozambique	Both	4	1	1994	2004	0.2525	0.1173	0.3879	1	3.9251	0.000992
ASMR	Mozambique	Both	4	2	2004	2012	1.7337	1.5023	1.9656	1	15.8599	0
ASMR	Mozambique	Both	4	3	2012	2015	-1.1636	-2.8939	0.5974	0	-1.3923	0.180783
ASMR	Mozambique	Both	4	4	2015	2021	-2.1206	-2.4184	-1.8219	1	-14.7786	0
ASMR	Rwanda	Both	5	0	1990	1994	3.103	2.7544	3.4528	1	19.2306	0
ASMR	Rwanda	Both	5	1	1994	1998	-0.8938	-1.4197	-0.365	1	-3.596	0.002647
ASMR	Rwanda	Both	5	2	1998	2005	-6.6955	-6.8654	-6.5253	1	-81.0499	0
ASMR	Rwanda	Both	5	3	2005	2009	-4.5387	-5.0488	-4.0259	1	-18.4788	0
ASMR	Rwanda	Both	5	4	2009	2016	-1.2965	-1.4866	-1.1061	1	-14.4281	0
ASMR	Rwanda	Both	5	5	2016	2021	-0.0547	-0.3401	0.2315	0	-0.4077	0.689221
ASMR	Seychelles	Both	5	0	1990	1995	-0.5272	-1.8131	0.7754	0	-0.866	0.400106
ASMR	Seychelles	Both	5	1	1995	2001	-3.1349	-4.3174	-1.9378	1	-5.5271	5.8e-05
ASMR	Seychelles	Both	5	2	2001	2005	0.5932	-2.0884	3.3483	0	0.4666	0.647504
ASMR	Seychelles	Both	5	3	2005	2013	-2.7403	-3.4864	-1.9885	1	-7.6909	1e-06
ASMR	Seychelles	Both	5	4	2013	2018	0.5166	-1.3199	2.3872	0	0.5956	0.560343
ASMR	Seychelles	Both	5	5	2018	2021	-6.4363	-9.4431	-3.3295	1	-4.341	0.000582
ASMR	Somalia	Both	6	0	1990	1992	-0.3671	-0.985	0.2546	0	-1.2883	0.221926
ASMR	Somalia	Both	6	1	1992	1998	0.2597	0.1252	0.3944	1	4.2089	0.001213
ASMR	Somalia	Both	6	2	1998	2006	-1.0371	-1.1188	-0.9554	1	-27.5143	0
ASMR	Somalia	Both	6	3	2006	2010	-0.5374	-0.8594	-0.2142	1	-3.6197	0.003517
ASMR	Somalia	Both	6	4	2010	2013	-1.1914	-1.8467	-0.5316	1	-3.9241	0.00202
ASMR	Somalia	Both	6	5	2013	2019	-0.5497	-0.6969	-0.4023	1	-8.1114	3e-06
ASMR	Somalia	Both	6	6	2019	2021	-1.504	-2.1383	-0.8655	1	-5.1103	0.000257
ASMR	United Republic of Tanzania	Both	5	0	1990	1999	-0.4653	-0.5274	-0.4031	1	-15.9264	0
ASMR	United Republic of Tanzania	Both	5	1	1999	2002	-2.792	-3.4318	-2.148	1	-9.1403	0
ASMR	United Republic of Tanzania	Both	5	2	2002	2006	-1.2468	-1.5562	-0.9365	1	-8.5225	0
ASMR	United Republic of Tanzania	Both	5	3	2006	2013	-2.2705	-2.3666	-2.1742	1	-49.7335	0
ASMR	United Republic of Tanzania	Both	5	4	2013	2018	-1.3042	-1.4912	-1.1169	1	-14.7548	0
ASMR	United Republic of Tanzania	Both	5	5	2018	2021	-0.8496	-1.1813	-0.5169	1	-5.4278	7e-05
ASMR	Uganda	Both	5	0	1990	1994	2.9424	2.5849	3.3013	1	17.7639	0
ASMR	Uganda	Both	5	1	1994	2000	0.4592	0.234	0.6849	1	4.3513	0.00057
ASMR	Uganda	Both	5	2	2000	2003	-2.4626	-3.443	-1.4722	1	-5.2607	9.6e-05
ASMR	Uganda	Both	5	3	2003	2008	-4.0094	-4.3111	-3.7069	1	-27.7129	0
ASMR	Uganda	Both	5	4	2008	2012	-3.0304	-3.5445	-2.5136	1	-12.3395	0
ASMR	Uganda	Both	5	5	2012	2021	-1.2204	-1.3264	-1.1142	1	-24.364	0
ASMR	Zambia	Both	6	0	1990	1995	2.9066	2.7088	3.1048	1	32.4434	0
ASMR	Zambia	Both	6	1	1995	1998	0.3094	-0.6127	1.2401	0	0.7289	0.480039
ASMR	Zambia	Both	6	2	1998	2001	-1.2934	-2.2065	-0.3717	1	-3.0519	0.010049
ASMR	Zambia	Both	6	3	2001	2008	-2.5397	-2.6921	-2.3871	1	-35.83	0
ASMR	Zambia	Both	6	4	2008	2011	-1.2201	-2.0946	-0.3378	1	-3.0078	0.010907
ASMR	Zambia	Both	6	5	2011	2016	-2.764	-3.0822	-2.4448	1	-18.6316	0
ASMR	Zambia	Both	6	6	2016	2021	-1.662	-1.9216	-1.4018	1	-13.8163	0
ASMR	Southern Sub-Saharan Africa	Both	3	0	1990	1994	-0.4378	-1.7743	0.9169	0	-0.6751	0.506976
ASMR	Southern Sub-Saharan Africa	Both	3	1	1994	1998	4.6568	2.4835	6.8762	1	4.5108	0.000192
ASMR	Southern Sub-Saharan Africa	Both	3	2	1998	2006	-0.023	-0.4983	0.4545	0	-0.1004	0.92098
ASMR	Southern Sub-Saharan Africa	Both	3	3	2006	2021	-2.0542	-2.1969	-1.9112	1	-29.592	0
ASMR	Botswana	Both	5	0	1990	2003	-0.8068	-1.0578	-0.5552	1	-6.8145	6e-06
ASMR	Botswana	Both	5	1	2003	2006	-6.8405	-11.275	-2.1844	1	-3.0967	0.007367
ASMR	Botswana	Both	5	2	2006	2010	1.4659	-0.5749	3.5487	0	1.5266	0.147669
ASMR	Botswana	Both	5	3	2010	2014	-2.5583	-4.1631	-0.9266	1	-3.3263	0.004604
ASMR	Botswana	Both	5	4	2014	2018	-5.6564	-7.3687	-3.9125	1	-6.7758	6e-06
ASMR	Botswana	Both	5	5	2018	2021	-1.3607	-3.3296	0.6483	0	-1.4483	0.168101
ASMR	Lesotho	Both	4	0	1990	1997	-0.5995	-1.061	-0.1359	1	-2.7147	0.014202
ASMR	Lesotho	Both	4	1	1997	2000	8.2695	4.7397	11.9183	1	5.0361	8.6e-05
ASMR	Lesotho	Both	4	2	2000	2005	5.0905	4.0849	6.1058	1	10.8491	0
ASMR	Lesotho	Both	4	3	2005	2015	-0.2703	-0.5518	0.0119	0	-2.0122	0.059405
ASMR	Lesotho	Both	4	4	2015	2021	-1.7977	-2.3752	-1.2168	1	-6.4617	4e-06
ASMR	Namibia	Both	4	0	1990	1996	0.5146	0.1677	0.8628	1	3.1191	0.005926
ASMR	Namibia	Both	4	1	1996	2000	2.5738	1.5456	3.6125	1	5.2993	4.9e-05
ASMR	Namibia	Both	4	2	2000	2003	1.1902	-0.8606	3.2835	0	1.214	0.24042
ASMR	Namibia	Both	4	3	2003	2012	-3.1945	-3.425	-2.9634	1	-28.6093	0
ASMR	Namibia	Both	4	4	2012	2021	-1.0389	-1.2621	-0.8153	1	-9.7194	0
ASMR	South Africa	Both	3	0	1990	1994	-0.1109	-1.8506	1.6597	0	-0.1313	0.896774
[truncated: 1,308 more rows]

## Sheet: Supplementary Table 8
Supplementary Table 5. Frontier and effective difference of GC ASIR by 204 countries and territories
Location	ASIR	SDI	Frontier ASIR	Errective difference
Somalia	32.9241	0.3372	3.30671	29.6174
Niger	10.5997	0.70685	2.47701	8.12268
Chad	3.75116	0.659501	2.47945	1.2717
Mali	17.9897	0.723728	2.47702	15.5127
South Sudan	8.36827	0.869444	2.50023	5.86804
Burkina Faso	8.39492	0.453722	2.67194	5.72298
Burundi	10.1284	0.749887	2.48239	7.64598
Central African Republic	8.85452	0.723123	2.47729	6.37723
Mozambique	11.1918	0.701833	2.48685	8.70497
Guinea	5.74362	0.844253	2.47981	3.26381
Afghanistan	6.68823	0.853837	2.4784	4.20983
Liberia	14.4026	0.694851	2.47796	11.9246
Guinea-Bissau	8.8932	0.805021	2.48042	6.41278
Sierra Leone	6.99425	0.753043	2.47741	4.51685
Ethiopia	5.38932	0.492421	2.56914	2.82018
Benin	9.89588	0.746749	2.48126	7.41462
Democratic Republic of the Congo	15.3556	0.784485	2.50148	12.8541
Malawi	5.37474	0.853654	2.47777	2.89698
Madagascar	9.33675	0.610229	2.48133	6.85542
Eritrea	9.1389	0.373487	3.05813	6.08078
Senegal	5.62878	0.821365	2.479	3.14978
Togo	5.52317	0.473062	2.65148	2.8717
Gambia	30.8128	0.599011	2.48091	28.3319
Papua New Guinea	9.11457	0.723078	2.4784	6.63617
Uganda	5.50111	0.642722	2.47787	3.02324
Solomon Islands	10.0242	0.653044	2.47858	7.54563
Nepal	12.9601	0.810234	2.48199	10.4782
Rwanda	12.0554	0.768151	2.48615	9.56929
Timor-Leste	11.2009	0.285118	3.69628	7.50464
Tanzania	7.49735	0.289374	3.72883	3.76851
Haiti	23.4663	0.533535	2.49394	20.9723
Yemen	10.4733	0.473621	2.65111	7.8222
Angola	9.8618	0.479691	2.66279	7.19901
Bhutan	6.5029	0.873171	2.47821	4.02469
Vanuatu	12.5374	0.309168	3.45428	9.08309
Cambodia	12.7494	0.240436	3.84633	8.90307
Zimbabwe	16.9443	0.771515	2.48179	14.4625
Comoros	29.0527	0.72163	2.48512	26.5676
Cameroon	14.3901	0.655443	2.47735	11.9127
Djibouti	6.69023	0.475979	2.65269	4.03754
Laos	7.02352	0.77911	2.47785	4.54567
Bangladesh	17.9336	0.70034	2.48563	15.448
Mauritania	10.6988	0.798341	2.47893	8.21985
Nigeria	5.93681	0.66873	2.48943	3.44738
Pakistan	6.76401	0.835631	2.47711	4.2869
São Tomé and Príncipe	6.99754	0.82845	2.48205	4.51549
Zambia	8.39993	0.38318	3.02974	5.37019
Lesotho	6.26858	0.896424	2.4795	3.78908
Honduras	7.2462	0.487958	2.62137	4.62483
Kenya	19.6326	0.746967	2.4854	17.1472
Nicaragua	6.93784	0.619388	2.47874	4.4591
Kiribati	18.4731	0.661017	2.47972	15.9934
Cabo Verde	7.19326	0.606787	2.4825	4.71075
Myanmar	18.1645	0.563775	2.47702	15.6875
Guatemala	6.41263	0.657857	2.47698	3.93564
Tajikistan	9.70563	0.403864	2.86676	6.83887
Sudan	12.4996	0.844918	2.47926	10.0203
Morocco	9.39307	0.58546	2.47701	6.91606
El Salvador	6.36756	0.358823	3.13407	3.23349
Ghana	8.15988	0.675052	2.48049	5.6794
North Korea	5.88748	0.859831	2.48428	3.4032
Marshall Islands	6.56458	0.838365	2.48918	4.07539
India	7.69034	0.634691	2.47724	5.2131
Tuvalu	3.41003	0.409714	2.80843	0.601603
Republic of Congo	12.2088	0.732474	2.47941	9.72943
Eswatini	9.24702	0.902957	2.47841	6.7686
Micronesia (Federated States of)	7.3516	0.56493	2.47839	4.87321
Samoa	8.70295	0.791854	2.47708	6.22587
Venezuela	9.53898	0.82621	2.48151	7.05748
Bolivia	8.47613	0.668993	2.48317	5.99296
Kyrgyzstan	5.7681	0.803982	2.48119	3.28691
Egypt	23.6872	0.539972	2.48324	21.204
Belize	9.35615	0.336401	3.30177	6.05438
Namibia	15.2492	0.35311	3.27488	11.9743
Mongolia	7.77333	0.650812	2.47702	5.29631
Dominican Republic	17.6301	0.448278	2.67195	14.9581
Syria	19.6824	0.513037	2.47737	17.2051
Nauru	7.78573	0.790755	2.48366	5.30206
Tonga	5.54877	0.876362	2.47732	3.07144
Vietnam	5.82585	0.575402	2.47699	3.34886
Palestine	7.5055	0.656868	2.50028	5.00521
Suriname	13.9065	0.697207	2.47814	11.4284
Gabon	5.42538	0.662626	2.49093	2.93444
Paraguay	5.71822	0.873754	2.47992	3.2383
Saint Vincent and the Grenadines	5.95605	0.809012	2.48514	3.47091
Botswana	10.1043	0.805774	2.47902	7.62528
Guyana	9.24628	0.683263	2.4771	6.76918
Maldives	25.5435	0.871242	2.4828	23.0607
Philippines	4.0778	0.725307	2.47876	1.59904
Brazil	11.2913	0.725144	2.48325	8.80801
Colombia	7.93076	0.523768	2.49501	5.43575
Indonesia	21.3348	0.527187	2.48658	18.8482
Equatorial Guinea	3.04045	0.846651	2.48291	0.557548
Algeria	15.7937	0.603979	2.47804	13.3157
Ecuador	8.39787	0.489136	2.56442	5.83345
Peru	12.6401	0.830664	2.49471	10.1454
Uzbekistan	5.7547	0.744746	2.47895	3.27576
Iraq	12.0788	0.510393	2.49405	9.58476
Mexico	9.68884	0.352442	3.27779	6.41105
Cuba	6.77395	0.725771	2.48081	4.29314
Grenada	12.665	0.856484	2.48643	10.1785
Saint Lucia	5.28953	0.884429	2.48395	2.80557
Fiji	14.2735	0.75063	2.47827	11.7952
South Africa	6.20016	0.400247	2.86096	3.3392
Turkmenistan	3.12546	0.384554	2.99477	0.130695
Tunisia	6.79408	0.742524	2.48061	4.31347
Thailand	3.02876	0.650887	2.48178	0.546985
Jamaica	16.3274	0.26858	3.83177	12.4957
Tokelau	5.62279	0.801585	2.47799	3.1448
Azerbaijan	17.7297	0.574091	2.47842	15.2513
Iran	8.69776	0.498945	2.5322	6.16556
Costa Rica	11.0219	0.71826	2.4811	8.54084
Sri Lanka	9.37581	0.664575	2.4772	6.89861
Armenia	17.1266	0.587535	2.47801	14.6486
Albania	9.68019	0.732215	2.47841	7.20178
Panama	8.73306	0.908263	2.47866	6.25441
Türkiye	36.8265	0.617622	2.4776	34.3489
Mauritius	8.37318	0.795801	2.4895	5.88368
Uruguay	2.49552	0.562698	2.48149	0.0140295
China	7.55683	0.326463	3.39617	4.16065
Bosnia and Herzegovina	7.39556	0.533901	2.47741	4.91815
Argentina	2.70439	0.617565	2.47964	0.224747
American Samoa	21.0916	0.625178	2.48214	18.6094
Kazakhstan	6.1102	0.433175	2.67195	3.43825
Jordan	4.14031	0.888464	2.48541	1.65489
Libya	6.92632	0.849442	2.4863	4.44002
Niue	9.89125	0.523958	2.48252	7.40873
Seychelles	10.7781	0.168073	10.2729	0.505168
Moldova	2.47698	0.503391	2.47698	0
Georgia	11.9923	0.726222	2.47759	9.51473
Malaysia	24.0177	0.569855	2.49473	21.523
Portugal	14.4007	0.771535	2.48597	11.9147
Lebanon	5.34989	0.916133	2.48768	2.86221
Barbados	5.75002	0.773392	2.47744	3.27259
Dominica	4.68795	0.504029	2.48072	2.20722
Antigua and Barbuda	19.6515	0.754047	2.48925	17.1623
Macedonia	6.38996	0.631012	2.4804	3.90956
Bahrain	10.4659	0.708865	2.4854	7.98052
Palau	13.8246	0.417797	2.7676	11.057
Saint Kitts and Nevis	8.73402	0.635718	2.4773	6.25672
Ukraine	20.6187	0.662054	2.47958	18.1391
Bulgaria	4.48145	0.651219	2.50655	1.9749
Romania	8.04964	0.812043	2.48216	5.56748
Trinidad and Tobago	12.902	0.744152	2.48028	10.4217
Spain	4.77659	0.825526	2.49442	2.28217
Chile	6.46332	0.846861	2.48336	3.97996
Northern Mariana Islands	8.53565	0.583075	2.48075	6.0549
Oman	11.5701	0.768454	2.47785	9.0923
Cook Islands	15.6933	0.808536	2.47815	13.2151
Belarus	6.60326	0.435589	2.67194	3.93133
Hungary	8.9812	0.754987	2.47733	6.50387
Greece	10.7846	0.67251	2.48186	8.30273
Serbia	10.2171	0.637196	2.49199	7.72515
Montenegro	10.8275	0.593393	2.48203	8.34547
Croatia	11.6913	0.888005	2.47982	9.21149
Malta	3.89264	0.815143	2.47966	1.41298
Guam	10.2004	0.408054	2.80564	7.39472
Bahamas	8.23699	0.792416	2.47997	5.75703
Italy	6.47444	0.730151	2.48386	3.99058
Russia	9.88759	0.358666	3.20619	6.6814
Israel	8.47336	0.856098	2.48	5.99336
Brunei	10.4606	0.810611	2.4772	7.98341
Slovakia	9.05123	0.842431	2.47856	6.57268
Poland	19.2381	0.42936	2.67336	16.5648
St Helens	11.4133	0.0776881	11.4133	0
Saudi Arabia	6.13652	0.679627	2.47789	3.65863
Bermuda	25.7625	0.886675	2.48116	23.2813
United States Virgin Islands	9.17101	0.278371	3.69277	5.47824
Puerto Rico	9.0575	0.769284	2.48395	6.57354
Greenland	4.07505	0.701535	2.48035	1.59471
Czechia	3.32315	0.812215	2.47699	0.846162
Latvia	14.8999	0.54195	2.48067	12.4192
Cyprus	6.94742	0.633666	2.49034	4.45708
France	4.467	0.88688	2.48788	1.97912
Slovenia	5.17215	0.933059	2.49027	2.68188
Australia	6.25363	0.623004	2.49561	3.75802
Estonia	14.6387	0.505414	2.48769	12.151
Kuwait	11.5089	0.874747	2.47803	9.03085
Qatar	14.2404	0.541511	2.51288	11.7275
United Arab Emirates	5.91867	0.446568	2.67207	3.2466
New Zealand	8.71085	0.682548	2.47729	6.23356
Belgium	7.58679	0.444668	2.67194	4.91485
Austria	11.2171	0.408534	2.79049	8.42659
Singapore	11.2318	0.686426	2.477	8.75478
Lithuania	17.0875	0.62635	2.47776	14.6097
UK	5.26291	0.768763	2.47977	2.78314
Finland	4.55314	0.682432	2.47766	2.07549
USA	9.76968	0.682161	2.47729	7.29239
Andorra	15.0318	0.576621	2.47755	12.5543
Japan	12.4723	0.712693	2.47983	9.99246
Canada	5.95579	0.859	2.47953	3.47626
Ireland	5.06794	0.862448	2.47816	2.58978
Taiwan (Province of China)	6.11684	0.423261	2.7056	3.41124
Iceland	12.2207	0.760774	2.47699	9.74373
Luxembourg	7.82079	0.849318	2.48197	5.33882
South Korea	5.70848	0.821831	2.47741	3.23107
Sweden	11.5717	0.719283	2.47866	9.09302
San Marino	7.79301	0.662622	2.47712	5.31589
Netherlands	15.9935	0.473101	2.65225	13.3412
Denmark	11.1143	0.596513	2.47826	8.63606
Germany	8.64462	0.627934	2.47909	6.16553
Monaco	18.693	0.450376	2.67227	16.0207
Norway	7.25219	0.505949	2.48189	4.7703
Switzerland	13.2343	0.473819	2.65028	10.584
GC, gastric cancer; ASIR, age-standardized incidence rate; SDI, Socio-demographic Index.

## Sheet: Supplementary Table 9
Supplementary Table 6. Frontier and effective difference of GC ASMR by 204 countries and territories
Location	ASMR	SDI	Frontier ASMR	Errective difference
Afghanistan	34.5667	0.3372	3.48557	31.0812
Albania	10.3534	0.70685	2.51115	7.84226
Algeria	3.78703	0.659501	2.52778	1.25926
American Samoa	17.636	0.723728	2.56456	15.0714
Andorra	6.80121	0.869444	2.53039	4.27081
Angola	8.77782	0.453722	2.76282	6.01501
Antigua and Barbuda	10.0269	0.749887	2.52454	7.50236
Argentina	8.38681	0.723123	2.55383	5.83298
Armenia	10.7894	0.701833	2.5185	8.27094
Australia	3.77988	0.844253	2.52621	1.25367
Austria	4.60227	0.853837	2.52923	2.07304
Azerbaijan	14.3275	0.694851	2.54075	11.7867
Bahamas	8.79995	0.805021	2.53726	6.26269
Bahrain	6.78917	0.753043	2.56255	4.22662
Bangladesh	5.43687	0.492421	2.67311	2.76376
Barbados	9.76524	0.746749	2.51523	7.25002
Belarus	12.3835	0.784485	2.51126	9.87229
Belgium	4.46447	0.853654	2.56099	1.90348
Belize	9.37456	0.610229	2.52011	6.85445
Benin	9.70087	0.373487	3.16878	6.53209
Bermuda	4.8792	0.821365	2.51089	2.36831
Bhutan	5.63292	0.473062	2.75686	2.87607
Bolivia	32.4097	0.599011	2.52524	29.8844
Bosnia and Herzegovina	8.67186	0.723078	2.51386	6.158
Botswana	5.74488	0.642722	2.51179	3.23309
Brazil	9.80799	0.653044	2.54065	7.26733
Brunei	10.1437	0.810234	2.54774	7.59593
Bulgaria	11.2941	0.768151	2.51237	8.78172
Burkina Faso	11.9243	0.285118	3.85538	8.06889
Burundi	7.8956	0.289374	3.8545	4.04111
Cabo Verde	24.1166	0.533535	2.63241	21.4842
Cambodia	10.4614	0.473621	2.76721	7.69416
Cameroon	10.3772	0.479691	2.70545	7.67177
Canada	3.86792	0.873171	2.5111	1.35682
Central African Republic	13.1636	0.309168	3.65879	9.50479
Chad	13.5536	0.240436	4.03855	9.51506
Chile	15.1513	0.771515	2.55913	12.5922
China	21.5094	0.72163	2.5509	18.9585
Colombia	13.514	0.655443	2.53689	10.9771
Comoros	6.9905	0.475979	2.72593	4.26457
Cook Islands	6.1918	0.77911	2.5154	3.6764
Costa Rica	16.6217	0.70034	2.55033	14.0714
Croatia	8.46822	0.798341	2.52371	5.94451
Cuba	5.48828	0.66873	2.51992	2.96836
Cyprus	5.89177	0.835631	2.5235	3.36827
Czechia	5.45776	0.82845	2.51836	2.9394
Democratic Republic of the Congo	8.80325	0.38318	3.15149	5.65176
Denmark	4.602	0.896424	2.54168	2.06033
Djibouti	7.56491	0.487958	2.70623	4.85867
Dominica	20.2878	0.746967	2.51333	17.7744
Dominican Republic	6.99798	0.619388	2.51093	4.48704
Ecuador	18.642	0.661017	2.55452	16.0875
Egypt	7.20539	0.606787	2.53349	4.6719
El Salvador	17.6105	0.563775	2.52317	15.0873
Equatorial Guinea	6.58014	0.657857	2.52673	4.05341
Eritrea	10.157	0.403864	2.94515	7.21187
Estonia	9.85212	0.844918	2.51598	7.33614
Eswatini	9.6342	0.58546	2.54031	7.09389
Ethiopia	6.64202	0.358823	3.30825	3.33377
Fiji	8.34878	0.675052	2.51712	5.83165
Finland	4.16759	0.859831	2.53276	1.63483
France	4.48484	0.838365	2.52423	1.96062
Gabon	7.92526	0.634691	2.51138	5.41388
Gambia	3.53453	0.409714	2.91283	0.621705
Georgia	11.9361	0.732474	2.51789	9.41817
Germany	5.79504	0.902957	2.53276	3.26229
Ghana	7.76496	0.56493	2.52565	5.23931
Greece	7.35409	0.791854	2.51174	4.84234
Greenland	8.73549	0.82621	2.52668	6.20881
Grenada	8.58556	0.668993	2.56276	6.02279
Guam	4.91831	0.803982	2.53011	2.3882
Guatemala	24.4039	0.539972	2.61861	21.7853
Guinea	9.8299	0.336401	3.45925	6.37066
Guinea-Bissau	16.1064	0.35311	3.40655	12.6998
Guyana	7.975	0.650812	2.52829	5.44671
Haiti	18.7324	0.448278	2.76784	15.9645
Honduras	20.7624	0.513037	2.62752	18.1349
Hungary	7.08908	0.790755	2.52923	4.55985
Iceland	4.35864	0.876362	2.55531	1.80333
India	5.83434	0.575402	2.52787	3.30647
Indonesia	7.48294	0.656868	2.52715	4.95579
Iran	13.259	0.697207	2.55199	10.7071
Iraq	5.26695	0.662626	2.52813	2.73882
Ireland	4.61562	0.873754	2.5226	2.09302
Israel	5.14758	0.809012	2.51816	2.62942
Italy	7.27319	0.805774	2.53607	4.73712
Jamaica	9.12269	0.683263	2.52883	6.59386
Japan	13.1971	0.871242	2.5361	10.661
Jordan	3.87551	0.725307	2.51726	1.35825
Kazakhstan	10.7959	0.725144	2.51082	8.28507
Kenya	8.24069	0.523768	2.62794	5.61275
Kiribati	22.0595	0.527187	2.63783	19.4217
Kuwait	2.58689	0.846651	2.5208	0.0660889
Kyrgyzstan	15.3013	0.603979	2.53345	12.7679
Laos	8.52381	0.489136	2.69782	5.82599
Latvia	10.7352	0.830664	2.55603	8.17917
Lebanon	5.39211	0.744746	2.5351	2.85701
Lesotho	12.5137	0.510393	2.63236	9.8813
Liberia	10.1909	0.352442	3.42121	6.76973
Libya	6.6202	0.725771	2.55603	4.06417
Lithuania	10.6253	0.856484	2.51105	8.11426
Luxembourg	4.45597	0.884429	2.55486	1.90111
Macedonia	14.0684	0.75063	2.54138	11.527
Madagascar	6.4597	0.400247	2.94649	3.5132
Malawi	3.2414	0.384554	3.15047	0.0909283
Malaysia	6.343	0.742524	2.51709	3.82591
Maldives	2.80118	0.650887	2.55048	0.250705
Mali	17.0767	0.26858	3.99299	13.0837
Malta	4.69045	0.801585	2.5208	2.16965
Marshall Islands	17.928	0.574091	2.54152	15.3865
Mauritania	9.10559	0.498945	2.66718	6.43841
Mauritius	9.97337	0.71826	2.52961	7.44376
Mexico	9.2384	0.664575	2.54764	6.69076
Micronesia (Federated States of)	17.1721	0.587535	2.51958	14.6525
Moldova	8.37655	0.732215	2.52168	5.85487
Monaco	7.10471	0.908263	2.51212	4.59258
Mongolia	37.3999	0.617622	2.52306	34.8768
Montenegro	7.89742	0.795801	2.51391	5.38351
Morocco	2.51077	0.562698	2.51077	0
Mozambique	8.12038	0.326463	3.60725	4.51312
Myanmar	7.38032	0.533901	2.6274	4.75291
Namibia	2.741	0.617565	2.51363	0.227371
Nauru	20.8528	0.625178	2.53462	18.3182
Nepal	6.24253	0.433175	2.77791	3.46462
Netherlands	4.62251	0.888464	2.51959	2.10292
New Zealand	4.58645	0.849442	2.54572	2.04073
Nicaragua	9.77632	0.523958	2.62767	7.14864
Niger	11.5623	0.168073	10.9729	0.589378
Nigeria	2.6274	0.503391	2.6274	0
Niue	11.6241	0.726222	2.51641	9.10768
North Korea	21.5698	0.569855	2.52158	19.0482
Northern Mariana Islands	13.6543	0.771535	2.56443	11.0898
Norway	3.80086	0.916133	2.53654	1.26431
Oman	5.33061	0.773392	2.58134	2.74927
Pakistan	4.85173	0.504029	2.63027	2.22146
Palau	18.9456	0.754047	2.5382	16.4074
Palestine	6.37846	0.631012	2.53483	3.84363
Panama	10.0297	0.708865	2.52162	7.50812
Papua New Guinea	14.1868	0.417797	2.82348	11.3634
Paraguay	8.72572	0.635718	2.51519	6.21053
Peru	19.9488	0.662054	2.51078	17.438
Philippines	4.3787	0.651219	2.52508	1.85362
Poland	8.42095	0.812043	2.53658	5.88437
Portugal	10.7515	0.744152	2.53862	8.21287
Puerto Rico	4.24139	0.825526	2.56472	1.67667
Qatar	5.81698	0.846861	2.52607	3.29091
Republic of Congo	8.88004	0.583075	2.54766	6.33238
Romania	10.367	0.768454	2.54748	7.81957
Russia	12.9985	0.808536	2.52809	10.4704
Rwanda	6.91124	0.435589	2.77941	4.13184
Saint Kitts and Nevis	9.14585	0.754987	2.55111	6.59474
Saint Lucia	10.9133	0.67251	2.51818	8.39507
Saint Vincent and the Grenadines	10.435	0.637196	2.57811	7.8569
Samoa	10.5599	0.593393	2.52839	8.03156
San Marino	9.52909	0.888005	2.52035	7.00874
Saudi Arabia	3.60634	0.815143	2.55681	1.04953
Senegal	10.7952	0.408054	2.8871	7.90809
Serbia	7.71809	0.792416	2.53114	5.18696
Seychelles	6.03056	0.730151	2.56978	3.46078
Sierra Leone	10.4495	0.358666	3.28733	7.16221
Singapore	4.53406	0.856098	2.53714	1.99691
Slovakia	8.31033	0.810611	2.54378	5.76655
Slovenia	6.78323	0.842431	2.53332	4.24991
Solomon Islands	19.482	0.42936	2.78408	16.6979
Somalia	11.9398	0.0776881	11.9398	0
South Africa	6.19957	0.679627	2.54474	3.65483
South Korea	13.2573	0.886675	2.55221	10.7051
South Sudan	9.53064	0.278371	3.87983	5.65081
Spain	6.05191	0.769284	2.51433	3.53758
Sri Lanka	3.57261	0.701535	2.51796	1.05464
St Helens	3.46914	0.812215	2.51166	0.957481
Sudan	15.1882	0.54195	2.61898	12.5692
Suriname	7.06605	0.633666	2.52943	4.53662
Sweden	3.37641	0.88688	2.54697	0.829439
Switzerland	3.7328	0.933059	2.53828	1.19452
Syria	6.12617	0.623004	2.52865	3.59752
São Tomé and Príncipe	15.4383	0.505414	2.63043	12.8079
Taiwan (Province of China)	8.86021	0.874747	2.51106	6.34915
Tajikistan	14.5656	0.541511	2.62447	11.9411
Tanzania	6.1608	0.446568	2.7671	3.39369
Thailand	7.27474	0.682548	2.55822	4.71653
Timor-Leste	7.73174	0.444668	2.77048	4.96125
Togo	11.7775	0.408534	2.88708	8.89045
Tokelau	10.9653	0.686426	2.52148	8.44381
Tonga	16.7451	0.62635	2.5224	14.2227
Trinidad and Tobago	5.17402	0.768763	2.51168	2.66234
Tunisia	4.30247	0.682432	2.51501	1.78746
Turkmenistan	9.58682	0.682161	2.52957	7.05725
Tuvalu	15.0432	0.576621	2.51647	12.5267
Türkiye	11.5506	0.712693	2.52792	9.02271
UK	4.60631	0.859	2.51359	2.09272
USA	2.83599	0.862448	2.55971	0.276276
Uganda	6.36477	0.423261	2.83999	3.52478
Ukraine	10.2162	0.760774	2.52459	7.69165
United Arab Emirates	8.05642	0.849318	2.54654	5.50988
United States Virgin Islands	5.54495	0.821831	2.5191	3.02585
Uruguay	10.7239	0.719283	2.52374	8.20015
Uzbekistan	7.66189	0.662622	2.54222	5.11967
Vanuatu	16.3053	0.473101	2.74334	13.5619
Venezuela	10.9017	0.596513	2.53522	8.36644
Vietnam	7.69118	0.627934	2.52317	5.16802
Yemen	19.3849	0.450376	2.76573	16.6192
Zambia	7.51355	0.505949	2.64811	4.86544
Zimbabwe	13.7628	0.473819	2.75437	11.0084
GC, gastric cancer; ASMR, age-standardized mortality rate; SDI, Socio-demographic Index.

## Sheet: Supplementary Table 10
Supplementary Table 7. Frontier and effective difference of GC age-standardized DALYs rate by 204 countries and territories
Location	Age-standardized DALYs rate	SDI	Frontier age-standardized DALYs rate	Errective difference
Afghanistan	910.244	0.3372	87.2396	823.005
Albania	225.877	0.70685	59.4114	166.466
Algeria	81.58	0.659501	59.4012	22.1788
American Samoa	433.99	0.723728	59.5042	374.486
Andorra	140.993	0.869444	55.0468	85.9463
Angola	214.864	0.453722	69.2313	145.633
Antigua and Barbuda	216.345	0.749887	60.0072	156.337
Argentina	197.501	0.723123	59.3925	138.109
Armenia	259.379	0.701833	59.7002	199.679
Australia	81.328	0.844253	54.9013	26.4267
Austria	100.713	0.853837	56.0529	44.6603
Azerbaijan	350.127	0.694851	59.4147	290.712
Bahamas	213.721	0.805021	59.3928	154.328
Bahrain	132.85	0.753043	60.0361	72.814
Bangladesh	133.04	0.492421	63.0524	69.9873
Barbados	213.668	0.746749	59.393	154.275
Belarus	324.568	0.784485	60.0865	264.481
Belgium	95.622	0.853654	57.407	38.215
Belize	225.008	0.610229	60.4032	164.605
Benin	222.722	0.373487	79.6139	143.108
Bermuda	104.555	0.821365	59.4309	45.1237
Bhutan	134.109	0.473062	66.8765	67.233
Bolivia	714.431	0.599011	60.9572	653.473
Bosnia and Herzegovina	199.662	0.723078	60.0225	139.639
Botswana	133.766	0.642722	60.7963	72.9699
Brazil	238.766	0.653044	59.3956	179.371
Brunei	236.15	0.810234	59.3954	176.755
Bulgaria	274.372	0.768151	60.0351	214.337
Burkina Faso	275.669	0.285118	95.6623	180.007
Burundi	195.946	0.289374	95.6298	100.316
Cabo Verde	511.196	0.533535	61.2132	449.983
Cambodia	257.374	0.473621	66.2031	191.171
Cameroon	242.825	0.479691	66.258	176.566
Canada	84.4266	0.873171	54.8869	29.5397
Central African Republic	343.784	0.309168	89.8976	253.887
Chad	322.388	0.240436	103.076	219.313
Chile	335.426	0.771515	59.3976	276.028
China	501.26	0.72163	59.4952	441.765
Colombia	330.422	0.655443	59.4954	270.927
Comoros	170.642	0.475979	66.1856	104.457
Cook Islands	146.554	0.77911	59.7762	86.7779
Costa Rica	395.261	0.70034	59.5035	335.758
Croatia	186.767	0.798341	59.3975	127.37
Cuba	126.854	0.66873	59.3921	67.4622
Cyprus	111.948	0.835631	54.9466	57.0017
Czechia	122.352	0.82845	58.6922	63.6595
Democratic Republic of the Congo	216.057	0.38318	77.9336	138.124
Denmark	100.221	0.896424	54.8901	45.3307
Djibouti	182.704	0.487958	65.8015	116.902
Dominica	453.288	0.746967	59.598	393.69
Dominican Republic	171.855	0.619388	60.1145	111.741
Ecuador	422.667	0.661017	59.3929	363.274
Egypt	168.312	0.606787	60.625	107.687
El Salvador	432.357	0.563775	60.3126	372.045
Equatorial Guinea	156.166	0.657857	59.404	96.7618
Eritrea	258.282	0.403864	74.4508	183.831
Estonia	230.022	0.844918	54.9176	175.104
Eswatini	248.35	0.58546	60.5604	187.789
Ethiopia	164.777	0.358823	79.7857	84.9914
Fiji	196.616	0.675052	60.0085	136.607
Finland	89.0441	0.859831	56.0108	33.0333
France	100.957	0.838365	54.9331	46.024
Gabon	189.509	0.634691	60.3886	129.121
Gambia	86.2619	0.409714	72.5931	13.6688
Georgia	294.269	0.732474	60.1572	234.112
Germany	131.163	0.902957	54.8956	76.2676
Ghana	175.38	0.56493	60.0902	115.29
Greece	160.719	0.791854	59.7301	100.989
Greenland	216.89	0.82621	58.2992	158.59
Grenada	194.99	0.668993	59.7285	135.262
Guam	144.73	0.803982	59.4445	85.2855
Guatemala	581.431	0.539972	60.7633	520.668
Guinea	242.514	0.336401	86.129	156.385
Guinea-Bissau	395.283	0.35311	82.6201	312.663
Guyana	201.146	0.650812	59.8632	141.283
Haiti	453.143	0.448278	69.2548	383.888
Honduras	462.631	0.513037	61.4597	401.171
Hungary	169.143	0.790755	59.6094	109.534
Iceland	90.1592	0.876362	54.936	35.2232
India	149.276	0.575402	60.0627	89.2134
Indonesia	178.94	0.656868	59.3927	119.548
Iran	292.594	0.697207	59.3984	233.196
Iraq	126.712	0.662626	59.6995	67.0129
Ireland	94.4368	0.873754	55.9398	38.497
Israel	108.361	0.809012	59.4267	48.9348
Italy	151.819	0.805774	60.0082	91.8109
Jamaica	211.059	0.683263	59.4067	151.653
Japan	270.172	0.871242	54.8714	215.301
Jordan	87.5742	0.725307	59.3921	28.1821
Kazakhstan	279.992	0.725144	59.4715	220.521
Kenya	200.257	0.523768	60.6569	139.6
Kiribati	575.963	0.527187	60.6932	515.269
Kuwait	54.8652	0.846651	54.8652	0
Kyrgyzstan	407.93	0.603979	60.3955	347.534
Laos	211.209	0.489136	63.1117	148.097
Latvia	267.493	0.830664	58.0462	209.446
Lebanon	118.729	0.744746	59.3959	59.3328
Lesotho	323.792	0.510393	61.1234	262.668
Liberia	237.248	0.352442	84.8682	152.38
Libya	160.128	0.725771	59.3924	100.736
Lithuania	265.682	0.856484	55.0253	210.657
Luxembourg	88.3298	0.884429	54.871	33.4587
Macedonia	301.736	0.75063	59.3922	242.344
Madagascar	164.152	0.400247	74.1518	90.0001
Malawi	81.8021	0.384554	77.9676	3.83451
Malaysia	148.904	0.742524	60.142	88.7622
Maldives	61.2927	0.650887	59.6429	1.64978
Mali	420.318	0.26858	99.8199	320.499
Malta	99.5832	0.801585	59.4066	40.1766
Marshall Islands	470.292	0.574091	60.3136	409.978
Mauritania	201.821	0.498945	61.7845	140.036
Mauritius	252.404	0.71826	59.3933	193.011
Mexico	223.468	0.664575	59.3931	164.075
Micronesia (Federated States of)	444.306	0.587535	60.0642	384.241
Moldova	222.463	0.732215	59.3924	163.071
Monaco	153.109	0.908263	54.8989	98.2102
Mongolia	930.449	0.617622	60.3776	870.071
Montenegro	170.07	0.795801	60.0237	110.046
Morocco	60.061	0.562698	60.061	0
Mozambique	185.06	0.326463	89.492	95.5684
Myanmar	182.544	0.533901	60.8334	121.711
Namibia	69.4098	0.617565	60.1985	9.21133
Nauru	557.027	0.625178	60.4722	496.554
Nepal	153.42	0.433175	70.1181	83.3015
Netherlands	94.7373	0.888464	54.8883	39.849
New Zealand	103.2	0.849442	54.9063	48.2937
Nicaragua	235.404	0.523958	60.9045	174.499
Niger	264.309	0.168073	261.419	2.89032
Nigeria	60.6213	0.503391	60.6213	0
Niue	279.534	0.726222	59.4006	220.133
North Korea	585.749	0.569855	60.25	525.499
Northern Mariana Islands	314.416	0.771535	59.3925	255.023
Norway	77.0117	0.916133	54.9045	22.1072
Oman	115.737	0.773392	59.3923	56.3446
Pakistan	122.02	0.504029	60.8865	61.1332
Palau	472.608	0.754047	59.7296	412.878
Palestine	139.102	0.631012	60.333	78.7687
Panama	234.645	0.708865	59.392	175.253
Papua New Guinea	354.175	0.417797	70.7341	283.441
Paraguay	201.166	0.635718	60.6087	140.557
Peru	455.295	0.662054	59.3921	395.903
Philippines	111.998	0.651219	59.6482	52.3501
Poland	196.831	0.812043	59.3926	137.438
Portugal	242.986	0.744152	59.4083	183.578
Puerto Rico	98.9955	0.825526	58.6919	40.3036
Qatar	115.027	0.846861	54.8873	60.1393
Republic of Congo	218.1	0.583075	60.3337	157.766
Romania	256.885	0.768454	59.4142	197.47
Russia	318.759	0.808536	59.7266	259.033
Rwanda	167.117	0.435589	69.9365	97.1808
Saint Kitts and Nevis	199.053	0.754987	60.3146	138.738
Saint Lucia	247.12	0.67251	59.3921	187.728
Saint Vincent and the Grenadines	243.227	0.637196	60.3472	182.88
Samoa	263.55	0.593393	60.342	203.208
San Marino	198.305	0.888005	55.513	142.792
Saudi Arabia	85.578	0.815143	59.4038	26.1742
Senegal	246.876	0.408054	72.5577	174.318
Serbia	179.909	0.792416	59.5234	120.386
Seychelles	148.49	0.730151	59.4344	89.0554
Sierra Leone	245.254	0.358666	79.6637	165.59
Singapore	92.3903	0.856098	54.8668	37.5235
Slovakia	190.736	0.810611	59.4307	131.306
Slovenia	143.945	0.842431	55.1794	88.7659
Solomon Islands	516.88	0.42936	70.6221	446.258
Somalia	311.72	0.0776881	311.72	0
South Africa	151.301	0.679627	59.3958	91.9047
South Korea	288.822	0.886675	54.8951	233.927
South Sudan	240.712	0.278371	95.5525	145.159
Spain	134.365	0.769284	60.036	74.3294
Sri Lanka	88.0669	0.701535	59.3921	28.6748
St Helens	83.2455	0.812215	59.7547	23.4909
Sudan	368.392	0.54195	60.6346	307.757
Suriname	174.178	0.633666	60.3767	113.801
Sweden	68.214	0.88688	55.7552	12.4588
Switzerland	79.7901	0.933059	56.2596	23.5306
Syria	137.063	0.623004	60.4442	76.6188
São Tomé and Príncipe	331.547	0.505414	62.4864	269.061
Taiwan (Province of China)	193.696	0.874747	54.8887	138.807
Tajikistan	368.199	0.541511	60.957	307.242
Tanzania	150.737	0.446568	69.4157	81.3217
Thailand	197.231	0.682548	59.4021	137.828
Timor-Leste	185.927	0.444668	69.2545	116.672
Togo	278.329	0.408534	72.7801	205.549
Tokelau	270.154	0.686426	60.0069	210.147
Tonga	403.786	0.62635	60.9581	342.828
Trinidad and Tobago	127.389	0.768763	59.7318	67.6573
Tunisia	100.655	0.682432	59.4027	41.2519
Turkmenistan	260.441	0.682161	59.8033	200.638
Tuvalu	380.599	0.576621	60.3543	320.244
Türkiye	266.954	0.712693	59.8391	207.115
UK	93.0764	0.859	54.8895	38.1869
USA	69.1619	0.862448	54.9141	14.2478
Uganda	156.636	0.423261	70.2585	86.3778
Ukraine	281.196	0.760774	59.6162	221.58
United Arab Emirates	158.37	0.849318	54.8872	103.483
United States Virgin Islands	133.18	0.821831	59.5658	73.6144
Uruguay	248.241	0.719283	59.3993	188.842
Uzbekistan	207.263	0.662622	60.0067	147.256
Vanuatu	420.578	0.473101	67.3769	353.201
Venezuela	266.011	0.596513	60.5003	205.51
Vietnam	196.803	0.627934	60.3344	136.468
Yemen	464.577	0.450376	69.2057	395.371
Zambia	189.576	0.505949	60.7197	128.856
Zimbabwe	348.52	0.473819	66.1817	282.339
GC, gastric cancer; DALYs, disability-adjusted life years; SDI, Socio-demographic Index.
